# Supplementary material for: Untargeted Metabolomics-Based Screening Method for Inborn Errors of Metabolism using Semi-Automatic Sample Preparation with an UHPLC- Orbitrap-MS Platform
Source: Metabolites. 2019 Nov 26;9(12):289. doi: 10.3390/metabo9120289 (PMC6950026; doi:10.3390/metabo9120289)
Supplement: Supplementary file 1 [file metabolites-09-00289-s001.zip]

Archive with 3 entries (2 files):
- supplementary materials/
- supplementary materials/Supp_8_CVs_per_batch_in_RTwindow.xlsx
- supplementary materials/Supp_paper_metabolites.pdf
