# Supplementary material for: Untargeted Metabolomics-Based Screening Method for Inborn Errors of Metabolism using Semi-Automatic Sample Preparation with an UHPLC- Orbitrap-MS Platform
Source: Metabolites. 2019 Nov 26;9(12):289. doi: 10.3390/metabo9120289 (PMC6950026; doi:10.3390/metabo9120289)
Supplement: Supplementary file 1 [file metabolites-09-00289-s001.zip › supplementary materials/Supp_8_CVs_per_batch_in_RTwindow.xlsx]

## Sheet: Positive ion mode
batch	RT	Metabolite	CV	CV < 30%	Confidence levels1	1: according to Schymanski, E.L.; Jeon, J.; Gulde, R.; Fenner, K.; Ruff, M.; Singer, H.P.; Hollender, J. Identifying small molecules via high resolution mass spectrometry: Communicating confidence. Environ. Sci. Technol. 2014, 48, 2097–2098.
1	1-2	(allo)Isoleucine	9.92254	Yes	1
2	1-2	(allo)Isoleucine	7.12174	Yes	1
3	1-2	(allo)Isoleucine	13.6643	Yes	1
4	1-2	(allo)Isoleucine	9.2449	Yes	1
5	1-2	(allo)Isoleucine	9.74221	Yes	1
6	1-2	(allo)Isoleucine	7.70177	Yes	1
7	1-2	(allo)Isoleucine	12.1454	Yes	1
8	1-2	(allo)Isoleucine	10.7465	Yes	1
1	3-4	[13]C - Thymidine	15.8114	Yes	1
2	3-4	[13]C - Thymidine	6.63429	Yes	1
3	3-4	[13]C - Thymidine	11.4665	Yes	1
4	3-4	[13]C - Thymidine	19.6332	Yes	1
5	3-4	[13]C - Thymidine	6.89102	Yes	1
6	3-4	[13]C - Thymidine	16.1201	Yes	1
7	3-4	[13]C - Thymidine	8.02885	Yes	1
8	3-4	[13]C - Thymidine	8.01615	Yes	1
1	1-2	1,3 -[15]N Uracil	15.0986	Yes	1
2	1-2	1,3 -[15]N Uracil	11.6635	Yes	1
3	1-2	1,3 -[15]N Uracil	7.26029	Yes	1
4	1-2	1,3 -[15]N Uracil	11.2913	Yes	1
5	1-2	1,3 -[15]N Uracil	12.4119	Yes	1
6	1-2	1,3 -[15]N Uracil	12.6262	Yes	1
7	1-2	1,3 -[15]N Uracil	7.40363	Yes	1
8	1-2	1,3 -[15]N Uracil	13.899	Yes	1
1	1-2	1-Methyladenosine (1)	9.7315	Yes	4
2	1-2	1-Methyladenosine (1)	14.2353	Yes	4
3	1-2	1-Methyladenosine (1)	15.2128	Yes	4
4	1-2	1-Methyladenosine (1)	10.9263	Yes	4
5	1-2	1-Methyladenosine (1)	11.1183	Yes	4
6	1-2	1-Methyladenosine (1)	6.24058	Yes	4
7	1-2	1-Methyladenosine (1)	14.5104	Yes	4
8	1-2	1-Methyladenosine (1)	15.8775	Yes	4
1	1-2	2,5-Furandicarboxylic acid	8.56486	Yes	4
2	1-2	2,5-Furandicarboxylic acid	5.62893	Yes	4
3	1-2	2,5-Furandicarboxylic acid	8.64539	Yes	4
4	1-2	2,5-Furandicarboxylic acid	6.76306	Yes	4
5	1-2	2,5-Furandicarboxylic acid	4.01534	Yes	4
6	1-2	2,5-Furandicarboxylic acid	5.74331	Yes	4
7	1-2	2,5-Furandicarboxylic acid	5.41957	Yes	4
8	1-2	2,5-Furandicarboxylic acid	3.16595	Yes	4
1	0-1	2-Aminoadipic acid	10.9208	Yes	1
2	0-1	2-Aminoadipic acid	4.53809	Yes	1
3	0-1	2-Aminoadipic acid	10.6439	Yes	1
4	0-1	2-Aminoadipic acid	4.50851	Yes	1
5	0-1	2-Aminoadipic acid	10.2795	Yes	1
6	0-1	2-Aminoadipic acid	4.4343	Yes	1
7	0-1	2-Aminoadipic acid	6.26797	Yes	1
8	0-1	2-Aminoadipic acid	8.63397	Yes	1
1	3-4	2-Methylacetoacetic acid	10.1547	Yes	4
2	3-4	2-Methylacetoacetic acid	5.3726	Yes	4
3	3-4	2-Methylacetoacetic acid	8.39509	Yes	4
4	3-4	2-Methylacetoacetic acid	19.8507	Yes	4
5	3-4	2-Methylacetoacetic acid	5.34784	Yes	4
6	3-4	2-Methylacetoacetic acid	10.9603	Yes	4
7	3-4	2-Methylacetoacetic acid	7.14998	Yes	4
8	3-4	2-Methylacetoacetic acid	4.42445	Yes	4
1	3-4	3-Methoxytyrosine	22.0359	Yes	4
2	3-4	3-Methoxytyrosine	23.821	Yes	4
3	3-4	3-Methoxytyrosine	16.6615	Yes	4
4	3-4	3-Methoxytyrosine	31.0833	NO	4
5	3-4	3-Methoxytyrosine	13.2235	Yes	4
6	3-4	3-Methoxytyrosine	13.433	Yes	4
7	3-4	3-Methoxytyrosine	13.7499	Yes	4
8	3-4	3-Methoxytyrosine	10.3542	Yes	4
1	0-1	3-Methylhistidine / 1-Methylhistidine	20.6756	Yes	1
2	0-1	3-Methylhistidine / 1-Methylhistidine	14.6298	Yes	1
3	0-1	3-Methylhistidine / 1-Methylhistidine	9.51288	Yes	1
4	0-1	3-Methylhistidine / 1-Methylhistidine	36.3688	NO	1
5	0-1	3-Methylhistidine / 1-Methylhistidine	11.3632	Yes	1
6	0-1	3-Methylhistidine / 1-Methylhistidine	15.396	Yes	1
7	0-1	3-Methylhistidine / 1-Methylhistidine	20.9218	Yes	1
8	0-1	3-Methylhistidine / 1-Methylhistidine	10.3011	Yes	1
1	8-9	4,8-Methyl-C9 | 4,8-Dimethylnonanylcarnitine	5.72251	Yes	4
2	8-9	4,8-Methyl-C9 | 4,8-Dimethylnonanylcarnitine	26.7618	Yes	4
3	8-9	4,8-Methyl-C9 | 4,8-Dimethylnonanylcarnitine	16.1036	Yes	4
4	8-9	4,8-Methyl-C9 | 4,8-Dimethylnonanylcarnitine	6.32649	Yes	4
5	8-9	4,8-Methyl-C9 | 4,8-Dimethylnonanylcarnitine	18.797	Yes	4
6	8-9	4,8-Methyl-C9 | 4,8-Dimethylnonanylcarnitine	21.08	Yes	4
7	8-9	4,8-Methyl-C9 | 4,8-Dimethylnonanylcarnitine	16.9604	Yes	4
8	8-9	4,8-Methyl-C9 | 4,8-Dimethylnonanylcarnitine	26.1124	Yes	4
1	1-2	4-Guanidinobutyric acid	14.8823	Yes	2b
2	1-2	4-Guanidinobutyric acid	9.86446	Yes	2b
3	1-2	4-Guanidinobutyric acid	19.3201	Yes	2b
4	1-2	4-Guanidinobutyric acid	16.9589	Yes	2b
5	1-2	4-Guanidinobutyric acid	7.94557	Yes	2b
6	1-2	4-Guanidinobutyric acid	6.10508	Yes	2b
7	1-2	4-Guanidinobutyric acid	7.9721	Yes	2b
8	1-2	4-Guanidinobutyric acid	8.6666	Yes	2b
1	5-6	5 - [79]Bromotryptophan	18.6551	Yes	1
2	5-6	5 - [79]Bromotryptophan	11.3345	Yes	1
3	5-6	5 - [79]Bromotryptophan	9.79724	Yes	1
4	5-6	5 - [79]Bromotryptophan	9.62455	Yes	1
5	5-6	5 - [79]Bromotryptophan	9.42003	Yes	1
6	5-6	5 - [79]Bromotryptophan	14.0051	Yes	1
7	5-6	5 - [79]Bromotryptophan	8.16783	Yes	1
8	5-6	5 - [79]Bromotryptophan	11.226	Yes	1
1	0-1	5-Aminolevulinic acid / 4-Hydroxyproline	4.37753	Yes	1
2	0-1	5-Aminolevulinic acid / 4-Hydroxyproline	4.03532	Yes	1
3	0-1	5-Aminolevulinic acid / 4-Hydroxyproline	7.78943	Yes	1
4	0-1	5-Aminolevulinic acid / 4-Hydroxyproline	11.0769	Yes	1
5	0-1	5-Aminolevulinic acid / 4-Hydroxyproline	4.43782	Yes	1
6	0-1	5-Aminolevulinic acid / 4-Hydroxyproline	8.83298	Yes	1
7	0-1	5-Aminolevulinic acid / 4-Hydroxyproline	5.45213	Yes	1
8	0-1	5-Aminolevulinic acid / 4-Hydroxyproline	6.51202	Yes	1
1	1-2	5-Methylcytosine	10.8694	Yes	4
2	1-2	5-Methylcytosine	15.8747	Yes	4
3	1-2	5-Methylcytosine	14.7085	Yes
4	1-2	5-Methylcytosine	12.6473	Yes	4
5	1-2	5-Methylcytosine	16.8853	Yes	4
6	1-2	5-Methylcytosine	24.6444	Yes	4
7	1-2	5-Methylcytosine	16.8853	Yes	4
8	1-2	5-Methylcytosine	14.5487	Yes	4
1	1-2	5-Oxoproline	22.5522	Yes	1
2	1-2	5-Oxoproline	22.0596	Yes
3	1-2	5-Oxoproline	23.9957	Yes	1
4	1-2	5-Oxoproline	10.5213	Yes	1
5	1-2	5-Oxoproline	16.9106	Yes	1
6	1-2	5-Oxoproline	13.8509	Yes	1
7	1-2	5-Oxoproline	21.4016	Yes	1
8	1-2	5-Oxoproline	23.9736	Yes	1
1	0-1	Acetoacetic acid / Succinic acid semialdehyde	5.4187	Yes	4
2	0-1	Acetoacetic acid / Succinic acid semialdehyde	3.62281	Yes	4
3	0-1	Acetoacetic acid / Succinic acid semialdehyde	7.91722	Yes	4
4	0-1	Acetoacetic acid / Succinic acid semialdehyde	7.15553	Yes	4
5	0-1	Acetoacetic acid / Succinic acid semialdehyde	5.28525	Yes	4
6	0-1	Acetoacetic acid / Succinic acid semialdehyde	4.82852	Yes	4
7	0-1	Acetoacetic acid / Succinic acid semialdehyde	8.71728	Yes	4
8	0-1	Acetoacetic acid / Succinic acid semialdehyde	5.0997	Yes	4
1	1-2	Acetylcholine	15.0764	Yes	4
2	1-2	Acetylcholine	12.3351	Yes	4
3	1-2	Acetylcholine	12.0032	Yes	4
4	1-2	Acetylcholine	9.72658	Yes	4
5	1-2	Acetylcholine	6.40384	Yes	4
6	1-2	Acetylcholine	10.8593	Yes	4
7	1-2	Acetylcholine	9.74353	Yes	4
8	1-2	Acetylcholine	14.9039	Yes	4
1	0-1	Alanine / Î²-Alanine / Sarcosine	5.83647	Yes	1
2	0-1	Alanine / Î²-Alanine / Sarcosine	5.97673	Yes	1
3	0-1	Alanine / Î²-Alanine / Sarcosine	6.77122	Yes	1
4	0-1	Alanine / Î²-Alanine / Sarcosine	12.9174	Yes	1
5	0-1	Alanine / Î²-Alanine / Sarcosine	6.69403	Yes	1
6	0-1	Alanine / Î²-Alanine / Sarcosine	7.65573	Yes	1
7	0-1	Alanine / Î²-Alanine / Sarcosine	5.41003	Yes	1
8	0-1	Alanine / Î²-Alanine / Sarcosine	7.4765	Yes	1
1	4-5	alpha-N-Phenylacetylglutamine	11.6288	Yes	2b
2	4-5	alpha-N-Phenylacetylglutamine	15.2249	Yes	2b
3	4-5	alpha-N-Phenylacetylglutamine	17.642	Yes	2b
4	4-5	alpha-N-Phenylacetylglutamine	18.467	Yes	2b
5	4-5	alpha-N-Phenylacetylglutamine	12.5792	Yes	2b
6	4-5	alpha-N-Phenylacetylglutamine	9.01446	Yes	2b
7	4-5	alpha-N-Phenylacetylglutamine	11.9493	Yes	2b
8	4-5	alpha-N-Phenylacetylglutamine	20.603	Yes	2b
1	0-1	Arginine	11.0012	Yes	1
2	0-1	Arginine	5.88171	Yes	1
3	0-1	Arginine	6.62471	Yes	1
4	0-1	Arginine	15.8127	Yes	1
5	0-1	Arginine	6.62373	Yes	1
6	0-1	Arginine	9.64317	Yes	1
7	0-1	Arginine	13.2575	Yes	1
8	0-1	Arginine	5.89157	Yes	1
1	0-1	Asparagine	5.91048	Yes	1
2	0-1	Asparagine	4.70619	Yes	1
3	0-1	Asparagine	5.80153	Yes	1
4	0-1	Asparagine	8.86893	Yes	1
5	0-1	Asparagine	6.05975	Yes	1
6	0-1	Asparagine	10.682	Yes	1
7	0-1	Asparagine	8.03574	Yes	1
8	0-1	Asparagine	8.54181	Yes	1
1	0-1	Aspartic acid	4.88243	Yes	1
2	0-1	Aspartic acid	5.8056	Yes	1
3	0-1	Aspartic acid	18.6535	Yes	1
4	0-1	Aspartic acid	12.9483	Yes	1
5	0-1	Aspartic acid	8.39123	Yes	1
6	0-1	Aspartic acid	9.69411	Yes	1
7	0-1	Aspartic acid	12.0086	Yes	1
8	0-1	Aspartic acid	4.9001	Yes	1
1	0-1	Betaine	5.18512	Yes	1
2	0-1	Betaine	10.4073	Yes	1
3	0-1	Betaine	12.49	Yes	1
4	0-1	Betaine	10.3483	Yes	1
5	0-1	Betaine	11.655	Yes	1
6	0-1	Betaine	4.09836	Yes	1
7	0-1	Betaine	11.2347	Yes	1
8	0-1	Betaine	7.01579	Yes	1
1	0-1	C0 | L-Carnitine	8.73632	Yes	1
2	0-1	C0 | L-Carnitine	5.10948	Yes	1
3	0-1	C0 | L-Carnitine	6.40247	Yes	1
4	0-1	C0 | L-Carnitine	11.2457	Yes	1
5	0-1	C0 | L-Carnitine	7.26472	Yes	1
6	0-1	C0 | L-Carnitine	3.99126	Yes	1
7	0-1	C0 | L-Carnitine	7.44448	Yes	1
8	0-1	C0 | L-Carnitine	6.47433	Yes	1
1	8-9	C10 | Decanoylcarnitine	11.5255	Yes	2b
2	8-9	C10 | Decanoylcarnitine	21.0581	Yes	2b
3	8-9	C10 | Decanoylcarnitine	12.3269	Yes	2b
4	8-9	C10 | Decanoylcarnitine	7.04314	Yes	2b
5	8-9	C10 | Decanoylcarnitine	17.7304	Yes	2b
6	8-9	C10 | Decanoylcarnitine	11.6635	Yes	2b
7	8-9	C10 | Decanoylcarnitine	24.3954	Yes	2b
8	8-9	C10 | Decanoylcarnitine	24.2439	Yes	2b
1	7-8	C10:1 | Decenoylcarnitine	10.8198	Yes	2b
2	7-8	C10:1 | Decenoylcarnitine	10.9215	Yes	2b
3	7-8	C10:1 | Decenoylcarnitine	8.95673	Yes	2b
4	7-8	C10:1 | Decenoylcarnitine	9.04399	Yes	2b
5	7-8	C10:1 | Decenoylcarnitine	16.138	Yes	2b
6	7-8	C10:1 | Decenoylcarnitine	9.50614	Yes	2b
7	7-8	C10:1 | Decenoylcarnitine	19.1168	Yes	2b
8	7-8	C10:1 | Decenoylcarnitine	7.96617	Yes	2b
1	8-9	C12 | Dodecanoylcarnitine	30.168	NO	2b
2	8-9	C12 | Dodecanoylcarnitine	33.9146	NO	2b
3	8-9	C12 | Dodecanoylcarnitine	24.2788	Yes	2b
4	8-9	C12 | Dodecanoylcarnitine	6.69717	Yes	2b
5	8-9	C12 | Dodecanoylcarnitine	27.0677	Yes	2b
6	8-9	C12 | Dodecanoylcarnitine	13.0559	Yes	2b
7	8-9	C12 | Dodecanoylcarnitine	20.5694	Yes	2b
8	8-9	C12 | Dodecanoylcarnitine	13.5867	Yes	2b
1	8-9	C12:1| Dodecenoylcarnitine	11.1731	Yes	2b
2	8-9	C12:1| Dodecenoylcarnitine	10.9863	Yes	2b
3	8-9	C12:1| Dodecenoylcarnitine	11.4723	Yes	2b
4	8-9	C12:1| Dodecenoylcarnitine	6.22797	Yes	2b
5	8-9	C12:1| Dodecenoylcarnitine	18.5585	Yes	2b
6	8-9	C12:1| Dodecenoylcarnitine	9.88531	Yes	2b
7	8-9	C12:1| Dodecenoylcarnitine	16.5466	Yes	2b
8	8-9	C12:1| Dodecenoylcarnitine	6.47054	Yes	2b
1	8-9	C12OH| 3-Hydroxydodecanoylcarnitine	59.1559	NO	2b
2	8-9	C12OH| 3-Hydroxydodecanoylcarnitine	52.4091	NO	2b
3	8-9	C12OH| 3-Hydroxydodecanoylcarnitine	28.8431	Yes	2b
4	8-9	C12OH| 3-Hydroxydodecanoylcarnitine	7.88518	Yes	2b
5	8-9	C12OH| 3-Hydroxydodecanoylcarnitine	16.9142	Yes	2b
6	8-9	C12OH| 3-Hydroxydodecanoylcarnitine	65.2563	NO	2b
7	8-9	C12OH| 3-Hydroxydodecanoylcarnitine	43.8165	NO	2b
8	8-9	C12OH| 3-Hydroxydodecanoylcarnitine	21.1221	Yes	2b
1	8-9	C14 | Tetradecanoylcarnitine	80.2515	NO	2b
2	8-9	C14 | Tetradecanoylcarnitine	34.6186	NO	2b
3	8-9	C14 | Tetradecanoylcarnitine	84.8585	NO	2b
4	8-9	C14 | Tetradecanoylcarnitine	23.4435	Yes	2b
5	8-9	C14 | Tetradecanoylcarnitine	45.088	NO	2b
6	8-9	C14 | Tetradecanoylcarnitine	72.6351	NO	2b
7	8-9	C14 | Tetradecanoylcarnitine	75.7116	NO	2b
8	8-9	C14 | Tetradecanoylcarnitine	23.5627	Yes	2b
1	8-9	C14:1 | Tetradecenoylcarnitine	61.6638	NO	2b
2	8-9	C14:1 | Tetradecenoylcarnitine	21.0841	Yes	2b
3	8-9	C14:1 | Tetradecenoylcarnitine	56.1551	NO	2b
4	8-9	C14:1 | Tetradecenoylcarnitine	11.1715	Yes	2b
5	8-9	C14:1 | Tetradecenoylcarnitine	27.7816	Yes	2b
6	8-9	C14:1 | Tetradecenoylcarnitine	36.5195	NO	2b
7	8-9	C14:1 | Tetradecenoylcarnitine	36.0474	NO	2b
8	8-9	C14:1 | Tetradecenoylcarnitine	21.1937	Yes	2b
1	9-10	C16 | Hexadecanoylcarnitine	95.9713	NO	2b
2	9-10	C16 | Hexadecanoylcarnitine	29.2444	Yes	2b
3	9-10	C16 | Hexadecanoylcarnitine	99.001	NO	2b
4	9-10	C16 | Hexadecanoylcarnitine	22.0003	Yes	2b
5	9-10	C16 | Hexadecanoylcarnitine	57.0809	NO	2b
6	9-10	C16 | Hexadecanoylcarnitine	105.534	NO	2b
7	9-10	C16 | Hexadecanoylcarnitine	91.9349	NO	2b
8	9-10	C16 | Hexadecanoylcarnitine	52.2687	NO	2b
1	9-10	C16:1 | Hexadecenoylcarnitine	104.034	NO	2b
2	9-10	C16:1 | Hexadecenoylcarnitine	18.8422	Yes	2b
3	9-10	C16:1 | Hexadecenoylcarnitine	81.6944	NO	2b
4	9-10	C16:1 | Hexadecenoylcarnitine	8.16874	Yes	2b
5	9-10	C16:1 | Hexadecenoylcarnitine	47.0464	NO	2b
6	9-10	C16:1 | Hexadecenoylcarnitine	86.4001	NO	2b
7	9-10	C16:1 | Hexadecenoylcarnitine	85.5258	NO	2b
8	9-10	C16:1 | Hexadecenoylcarnitine	30.8258	NO	2b
1	9-10	C18 | Octadecanoylcarnitine	83.6265	NO	2b
2	9-10	C18 | Octadecanoylcarnitine	14.825	Yes	2b
3	9-10	C18 | Octadecanoylcarnitine	98.4495	NO	2b
4	9-10	C18 | Octadecanoylcarnitine	22.7495	Yes	2b
5	9-10	C18 | Octadecanoylcarnitine	56.1141	NO	2b
6	9-10	C18 | Octadecanoylcarnitine	101.117	NO	2b
7	9-10	C18 | Octadecanoylcarnitine	101.037	NO	2b
8	9-10	C18 | Octadecanoylcarnitine	43.2753	NO	2b
1	9-10	c18:1 | Oleoylcarnitine	104.186	NO	2b
2	9-10	c18:1 | Oleoylcarnitine	35.5808	NO	2b
3	9-10	c18:1 | Oleoylcarnitine	104.079	NO	2b
4	9-10	c18:1 | Oleoylcarnitine	23.8047	Yes	2b
5	9-10	c18:1 | Oleoylcarnitine	65.4941	NO	2b
6	9-10	c18:1 | Oleoylcarnitine	130.092	NO	2b
7	9-10	c18:1 | Oleoylcarnitine	107.835	NO	2b
8	9-10	c18:1 | Oleoylcarnitine	67.2353	NO	2b
1	9-10	C18:2 | Linoleoylcarnitine	106.117	NO	2b
2	9-10	C18:2 | Linoleoylcarnitine	31.9519	NO	2b
3	9-10	C18:2 | Linoleoylcarnitine	100.898	NO	2b
4	9-10	C18:2 | Linoleoylcarnitine	17.2942	Yes	2b
5	9-10	C18:2 | Linoleoylcarnitine	61.3603	NO	2b
6	9-10	C18:2 | Linoleoylcarnitine	113.889	NO	2b
7	9-10	C18:2 | Linoleoylcarnitine	101.655	NO	2b
8	9-10	C18:2 | Linoleoylcarnitine	62.3106	NO	2b
1	2-3	C2 | Acetylcarnitine	12.5209	Yes	2b
2	2-3	C2 | Acetylcarnitine	19.0371	Yes	2b
3	2-3	C2 | Acetylcarnitine	13.0224	Yes	2b
4	2-3	C2 | Acetylcarnitine	12.2365	Yes	2b
5	2-3	C2 | Acetylcarnitine	11.7189	Yes	2b
6	2-3	C2 | Acetylcarnitine	11.4656	Yes	2b
7	2-3	C2 | Acetylcarnitine	13.5453	Yes	2b
8	2-3	C2 | Acetylcarnitine	18.6336	Yes	2b
1	3-4	C3 | Propionylcarnitine	10.1561	Yes	2b
2	3-4	C3 | Propionylcarnitine	37.7261	NO	2b
3	3-4	C3 | Propionylcarnitine	5.72249	Yes	2b
4	3-4	C3 | Propionylcarnitine	16.1895	Yes	2b
5	3-4	C3 | Propionylcarnitine	8.22227	Yes	2b
6	3-4	C3 | Propionylcarnitine	9.20868	Yes	2b
7	3-4	C3 | Propionylcarnitine	28.0692	Yes	2b
8	3-4	C3 | Propionylcarnitine	21.983	Yes	2b
1	4-5	C5 | Isovalerylcarnitine	10.5864	Yes	2b
2	4-5	C5 | Isovalerylcarnitine	18.7261	Yes	2b
3	4-5	C5 | Isovalerylcarnitine	12.215	Yes	2b
4	4-5	C5 | Isovalerylcarnitine	8.97366	Yes	2b
5	4-5	C5 | Isovalerylcarnitine	15.2155	Yes	2b
6	4-5	C5 | Isovalerylcarnitine	9.27413	Yes	2b
7	4-5	C5 | Isovalerylcarnitine	8.4248	Yes	2b
8	4-5	C5 | Isovalerylcarnitine	13.2645	Yes	2b
1	3-4	C5DC | Glutarylcarnitine	16.5603	Yes	2b
2	3-4	C5DC | Glutarylcarnitine	25.845	Yes	2b
3	3-4	C5DC | Glutarylcarnitine	14.4487	Yes	2b
4	3-4	C5DC | Glutarylcarnitine	17.9286	Yes	2b
5	3-4	C5DC | Glutarylcarnitine	20.4188	Yes	2b
6	3-4	C5DC | Glutarylcarnitine	14.6648	Yes	2b
7	3-4	C5DC | Glutarylcarnitine	23.7148	Yes	2b
8	3-4	C5DC | Glutarylcarnitine	23.6737	Yes	2b
1	5-6	C6 | Hexanoylcarnitine	15.9721	Yes	2b
2	5-6	C6 | Hexanoylcarnitine	14.2162	Yes	2b
3	5-6	C6 | Hexanoylcarnitine	8.8708	Yes	2b
4	5-6	C6 | Hexanoylcarnitine	15.0588	Yes	2b
5	5-6	C6 | Hexanoylcarnitine	16.7232	Yes	2b
6	5-6	C6 | Hexanoylcarnitine	15.446	Yes	2b
7	5-6	C6 | Hexanoylcarnitine	27.4444	Yes	2b
8	5-6	C6 | Hexanoylcarnitine	12.0353	Yes	2b
1	6-7	C8 | Octanoylcarnitine	17.4201	Yes	2b
2	6-7	C8 | Octanoylcarnitine	18.9128	Yes	2b
3	6-7	C8 | Octanoylcarnitine	11.301	Yes	2b
4	6-7	C8 | Octanoylcarnitine	8.8696	Yes	2b
5	6-7	C8 | Octanoylcarnitine	14.1319	Yes	2b
6	6-7	C8 | Octanoylcarnitine	8.90031	Yes	2b
7	6-7	C8 | Octanoylcarnitine	25.2467	Yes	2b
8	6-7	C8 | Octanoylcarnitine	12.623	Yes	2b
1	5-6	C8:1 | Octenoylcarnitine	18.1056	Yes	2b
2	5-6	C8:1 | Octenoylcarnitine	12.1418	Yes	2b
3	5-6	C8:1 | Octenoylcarnitine	10.0155	Yes	2b
4	5-6	C8:1 | Octenoylcarnitine	10.3018	Yes	2b
5	5-6	C8:1 | Octenoylcarnitine	11.16	Yes	2b
6	5-6	C8:1 | Octenoylcarnitine	7.56982	Yes	2b
7	5-6	C8:1 | Octenoylcarnitine	19.2186	Yes	2b
8	5-6	C8:1 | Octenoylcarnitine	6.06001	Yes	2b
1	4-5	C8DC | Suberylcarnitine	19.3365	Yes	2b
2	4-5	C8DC | Suberylcarnitine	19.0762	Yes	2b
3	4-5	C8DC | Suberylcarnitine	16.3297	Yes	2b
4	4-5	C8DC | Suberylcarnitine	10.7921	Yes	2b
5	4-5	C8DC | Suberylcarnitine	15.8321	Yes	2b
6	4-5	C8DC | Suberylcarnitine	10.8648	Yes	2b
7	4-5	C8DC | Suberylcarnitine	23.101	Yes	2b
8	4-5	C8DC | Suberylcarnitine	7.96762	Yes	2b
1	10-11	Cholesterol	64.2961	NO	4
2	10-11	Cholesterol	33.5147	NO	4
3	10-11	Cholesterol	61.6197	NO	4
4	10-11	Cholesterol	27.2665	Yes	4
5	10-11	Cholesterol	41.3712	NO	4
6	10-11	Cholesterol	83.8407	NO	4
7	10-11	Cholesterol	55.9749	NO	4
8	10-11	Cholesterol	31.6314	NO	4
1	0-1	Choline	8.95731	Yes	1
2	0-1	Choline	11.5763	Yes	1
3	0-1	Choline	11.9358	Yes	1
4	0-1	Choline	7.4918	Yes	1
5	0-1	Choline	8.23015	Yes	1
6	0-1	Choline	6.43347	Yes	1
7	0-1	Choline	10.8084	Yes	1
8	0-1	Choline	8.28462	Yes	1
1	1-2	cis-Aconitic acid / trans-Aconitic acid	26.597	Yes	1
2	1-2	cis-Aconitic acid / trans-Aconitic acid	9.97803	Yes	1
3	1-2	cis-Aconitic acid / trans-Aconitic acid	14.3859	Yes	1
4	1-2	cis-Aconitic acid / trans-Aconitic acid	8.67913	Yes	1
5	1-2	cis-Aconitic acid / trans-Aconitic acid	8.11093	Yes	1
6	1-2	cis-Aconitic acid / trans-Aconitic acid	7.65136	Yes	1
7	1-2	cis-Aconitic acid / trans-Aconitic acid	10.9779	Yes	1
8	1-2	cis-Aconitic acid / trans-Aconitic acid	10.4645	Yes	1
1	1-2	Citric acid	9.64464	Yes	1
2	1-2	Citric acid	12.5437	Yes	1
3	1-2	Citric acid	9.62015	Yes	1
4	1-2	Citric acid	3.91379	Yes	1
5	1-2	Citric acid	3.50841	Yes	1
6	1-2	Citric acid	12.1701	Yes	1
7	1-2	Citric acid	14.5816	Yes	1
8	1-2	Citric acid	5.85347	Yes	1
1	0-1	Citrulline	17.3274	Yes	1
2	0-1	Citrulline	8.25563	Yes	1
3	0-1	Citrulline	20.7712	Yes	1
4	0-1	Citrulline	7.80601	Yes	1
5	0-1	Citrulline	4.38235	Yes	1
6	0-1	Citrulline	6.65492	Yes	1
7	0-1	Citrulline	9.02134	Yes	1
8	0-1	Citrulline	13.3555	Yes	1
1	0-1	Creatine	7.48828	Yes	1
2	0-1	Creatine	5.58944	Yes	1
3	0-1	Creatine	12.0177	Yes	1
4	0-1	Creatine	8.96212	Yes	1
5	0-1	Creatine	9.18613	Yes	1
6	0-1	Creatine	4.1085	Yes	1
7	0-1	Creatine	9.02	Yes	1
8	0-1	Creatine	7.8587	Yes	1
1	0-1	Creatinine	5.46961	Yes	1
2	0-1	Creatinine	7.69385	Yes	1
3	0-1	Creatinine	13.5666	Yes	1
4	0-1	Creatinine	11.2775	Yes	1
5	0-1	Creatinine	10.5922	Yes	1
6	0-1	Creatinine	3.69507	Yes	1
7	0-1	Creatinine	12.7544	Yes	1
8	0-1	Creatinine	9.29968	Yes	1
1	0-1	Cysteine	29.5592	Yes	1
2	0-1	Cysteine	7.48194	Yes	1
3	0-1	Cysteine	20.2179	Yes	1
4	0-1	Cysteine	7.41702	Yes	1
5	0-1	Cysteine	11.7435	Yes	1
6	0-1	Cysteine	17.5886	Yes	1
7	0-1	Cysteine	19.708	Yes	1
8	0-1	Cysteine	13.602	Yes	1
1	1-2	D10 - Isoleucine	14.2704	Yes	1
2	1-2	D10 - Isoleucine	5.51581	Yes	1
3	1-2	D10 - Isoleucine	8.4183	Yes	1
4	1-2	D10 - Isoleucine	8.80393	Yes	1
5	1-2	D10 - Isoleucine	6.39229	Yes	1
6	1-2	D10 - Isoleucine	11.4036	Yes	1
7	1-2	D10 - Isoleucine	5.97805	Yes	1
8	1-2	D10 - Isoleucine	6.5563	Yes	1
1	1-2	D2 - Uridine	4.41121	Yes	1
2	1-2	D2 - Uridine	10.3988	Yes	1
3	1-2	D2 - Uridine	7.45982	Yes	1
4	1-2	D2 - Uridine	11.1172	Yes	1
5	1-2	D2 - Uridine	13.2522	Yes	1
6	1-2	D2 - Uridine	6.2092	Yes	1
7	1-2	D2 - Uridine	9.6598	Yes	1
8	1-2	D2 - Uridine	20.5881	Yes	1
1	0-1	D3 - Carnitine	9.10778	Yes	1
2	0-1	D3 - Carnitine	3.7194	Yes	1
3	0-1	D3 - Carnitine	6.03334	Yes	1
4	0-1	D3 - Carnitine	11.6418	Yes	1
5	0-1	D3 - Carnitine	5.70462	Yes	1
6	0-1	D3 - Carnitine	7.45181	Yes	1
7	0-1	D3 - Carnitine	5.64718	Yes	1
8	0-1	D3 - Carnitine	2.05161	Yes	1
1	9-10	D3 - Hexadecanoylcarnitine	12.5508	Yes	1
2	9-10	D3 - Hexadecanoylcarnitine	22.1408	Yes	1
3	9-10	D3 - Hexadecanoylcarnitine	15.281	Yes	1
4	9-10	D3 - Hexadecanoylcarnitine	16.5163	Yes	1
5	9-10	D3 - Hexadecanoylcarnitine	24.8558	Yes	1
6	9-10	D3 - Hexadecanoylcarnitine	32.7516	NO	1
7	9-10	D3 - Hexadecanoylcarnitine	24.6759	Yes	1
8	9-10	D3 - Hexadecanoylcarnitine	28.7933	Yes	1
1	5-6	D3 - Hexanoylcarnitine	3.72702	Yes	1
2	5-6	D3 - Hexanoylcarnitine	6.2028	Yes	1
3	5-6	D3 - Hexanoylcarnitine	6.25822	Yes	1
4	5-6	D3 - Hexanoylcarnitine	8.69794	Yes	1
5	5-6	D3 - Hexanoylcarnitine	7.19017	Yes	1
6	5-6	D3 - Hexanoylcarnitine	8.88067	Yes	1
7	5-6	D3 - Hexanoylcarnitine	11.9197	Yes	1
8	5-6	D3 - Hexanoylcarnitine	7.01449	Yes	1
1	6-7	D3 - Octanoylcarnitine	9.04112	Yes	1
2	6-7	D3 - Octanoylcarnitine	40.8705	NO	1
3	6-7	D3 - Octanoylcarnitine	10.3703	Yes	1
4	6-7	D3 - Octanoylcarnitine	17.2006	Yes	1
5	6-7	D3 - Octanoylcarnitine	20.7576	Yes	1
6	6-7	D3 - Octanoylcarnitine	172.396	NO	1
7	6-7	D3 - Octanoylcarnitine	20.497	Yes	1
8	6-7	D3 - Octanoylcarnitine	16.0835	Yes	1
1	8-9	D3 - Tetradecanoylcarnitine	8.14744	Yes	1
2	8-9	D3 - Tetradecanoylcarnitine	12.8831	Yes	1
3	8-9	D3 - Tetradecanoylcarnitine	17.2868	Yes	1
4	8-9	D3 - Tetradecanoylcarnitine	12.3193	Yes	1
5	8-9	D3 - Tetradecanoylcarnitine	15.0245	Yes	1
6	8-9	D3 - Tetradecanoylcarnitine	18.9891	Yes	1
7	8-9	D3 - Tetradecanoylcarnitine	22.8375	Yes	1
8	8-9	D3 - Tetradecanoylcarnitine	22.4546	Yes	1
1	2-3	D3- Acetylcarnitine	3.34546	Yes	1
2	2-3	D3- Acetylcarnitine	10.2174	Yes	1
3	2-3	D3- Acetylcarnitine	5.95306	Yes	1
4	2-3	D3- Acetylcarnitine	5.8161	Yes	1
5	2-3	D3- Acetylcarnitine	7.84065	Yes	1
6	2-3	D3- Acetylcarnitine	10.6383	Yes	1
7	2-3	D3- Acetylcarnitine	12.9144	Yes	1
8	2-3	D3- Acetylcarnitine	7.22482	Yes	1
1	2-3	D4 - Tyrosine	14.0437	Yes	1
2	2-3	D4 - Tyrosine	6.88233	Yes	1
3	2-3	D4 - Tyrosine	9.83731	Yes	1
4	2-3	D4 - Tyrosine	9.21544	Yes	1
5	2-3	D4 - Tyrosine	9.52942	Yes	1
6	2-3	D4 - Tyrosine	11.5888	Yes	1
7	2-3	D4 - Tyrosine	7.57415	Yes	1
8	2-3	D4 - Tyrosine	8.85455	Yes	1
1	3-4	D5 - Phenylalanine	13.7491	Yes	1
2	3-4	D5 - Phenylalanine	3.00338	Yes	1
3	3-4	D5 - Phenylalanine	8.72636	Yes	1
4	3-4	D5 - Phenylalanine	11.9363	Yes	1
5	3-4	D5 - Phenylalanine	4.40542	Yes	1
6	3-4	D5 - Phenylalanine	7.75236	Yes	1
7	3-4	D5 - Phenylalanine	8.31262	Yes	1
8	3-4	D5 - Phenylalanine	5.67668	Yes	1
1	0-1	D6 - Ornithine	13.4439	Yes	1
2	0-1	D6 - Ornithine	9.14295	Yes	1
3	0-1	D6 - Ornithine	17.2829	Yes	1
4	0-1	D6 - Ornithine	24.5973	Yes	1
5	0-1	D6 - Ornithine	20.0844	Yes	1
6	0-1	D6 - Ornithine	13.0698	Yes	1
7	0-1	D6 - Ornithine	25.7484	Yes	1
8	0-1	D6 - Ornithine	14.5638	Yes	1
1	1-2	D8 - Valine	6.5985	Yes	1
2	1-2	D8 - Valine	11.7288	Yes	1
3	1-2	D8 - Valine	9.17512	Yes	1
4	1-2	D8 - Valine	8.52467	Yes	1
5	1-2	D8 - Valine	6.36946	Yes	1
6	1-2	D8 - Valine	4.67003	Yes	1
7	1-2	D8 - Valine	10.789	Yes	1
8	1-2	D8 - Valine	12.7763	Yes	1
1	8-9	Dihydroxycholanoic acid + gly	19.2127	Yes	4
2	8-9	Dihydroxycholanoic acid + gly	12.3773	Yes	4
3	8-9	Dihydroxycholanoic acid + gly	34.1852	NO	4
4	8-9	Dihydroxycholanoic acid + gly	9.45037	Yes	4
5	8-9	Dihydroxycholanoic acid + gly	18.9495	Yes	4
6	8-9	Dihydroxycholanoic acid + gly	16.288	Yes	4
7	8-9	Dihydroxycholanoic acid + gly	22.1966	Yes	4
8	8-9	Dihydroxycholanoic acid + gly	17.8857	Yes	4
1	4-5	Dimethyl - 3,3 - glutaric acid	12.379	Yes	1
2	4-5	Dimethyl - 3,3 - glutaric acid	8.07662	Yes	1
3	4-5	Dimethyl - 3,3 - glutaric acid	6.69306	Yes	1
4	4-5	Dimethyl - 3,3 - glutaric acid	7.60651	Yes	1
5	4-5	Dimethyl - 3,3 - glutaric acid	8.84258	Yes	1
6	4-5	Dimethyl - 3,3 - glutaric acid	9.94016	Yes	1
7	4-5	Dimethyl - 3,3 - glutaric acid	5.05239	Yes	1
8	4-5	Dimethyl - 3,3 - glutaric acid	11.5095	Yes	1
1	0-1	Dimethylarginine (sdma + adma)	8.70943	Yes	2b
2	0-1	Dimethylarginine (sdma + adma)	11.4774	Yes	2b
3	0-1	Dimethylarginine (sdma + adma)	11.7545	Yes	2b
4	0-1	Dimethylarginine (sdma + adma)	15.3745	Yes	2b
5	0-1	Dimethylarginine (sdma + adma)	8.79249	Yes	2b
6	0-1	Dimethylarginine (sdma + adma)	5.94647	Yes	2b
7	0-1	Dimethylarginine (sdma + adma)	5.13032	Yes	2b
8	0-1	Dimethylarginine (sdma + adma)	7.66771	Yes	2b
1	0-1	Formiminoglutamic acid	10.8978	Yes	2b
2	0-1	Formiminoglutamic acid	8.30503	Yes	2b
3	0-1	Formiminoglutamic acid	12.3798	Yes	2b
4	0-1	Formiminoglutamic acid	14.4519	Yes	2b
5	0-1	Formiminoglutamic acid	7.66892	Yes	2b
6	0-1	Formiminoglutamic acid	10.3224	Yes	2b
7	0-1	Formiminoglutamic acid	12.8281	Yes	2b
8	0-1	Formiminoglutamic acid	10.2537	Yes	2b
1	0-1	Fructose / Hexose / myo-Inositol	11.1303	Yes	1
2	0-1	Fructose / Hexose / myo-Inositol	9.90681	Yes	1
3	0-1	Fructose / Hexose / myo-Inositol	12.5295	Yes	1
4	0-1	Fructose / Hexose / myo-Inositol	15.5196	Yes	1
5	0-1	Fructose / Hexose / myo-Inositol	15.3699	Yes	1
6	0-1	Fructose / Hexose / myo-Inositol	12.6052	Yes	1
7	0-1	Fructose / Hexose / myo-Inositol	9.86933	Yes	1
8	0-1	Fructose / Hexose / myo-Inositol	11.8963	Yes	1
1	0-1	Glucosamine /Mannosamine / Galactosamine	26.1951	Yes	1
2	0-1	Glucosamine /Mannosamine / Galactosamine	64.299	NO	1
3	0-1	Glucosamine /Mannosamine / Galactosamine	6.33586	Yes	1
4	0-1	Glucosamine /Mannosamine / Galactosamine	10.3698	Yes	1
5	0-1	Glucosamine /Mannosamine / Galactosamine	22.5815	Yes	1
6	0-1	Glucosamine /Mannosamine / Galactosamine	16.987	Yes	1
7	0-1	Glucosamine /Mannosamine / Galactosamine	18.289	Yes	1
8	0-1	Glucosamine /Mannosamine / Galactosamine	42.8444	NO	1
1	0-1	Glutamic acid / N-Methyl-D-Aspartic acid	8.20464	Yes	1
2	0-1	Glutamic acid / N-Methyl-D-Aspartic acid	5.19168	Yes	1
3	0-1	Glutamic acid / N-Methyl-D-Aspartic acid	9.45612	Yes	1
4	0-1	Glutamic acid / N-Methyl-D-Aspartic acid	8.49717	Yes	1
5	0-1	Glutamic acid / N-Methyl-D-Aspartic acid	2.76316	Yes	1
6	0-1	Glutamic acid / N-Methyl-D-Aspartic acid	6.83311	Yes	1
7	0-1	Glutamic acid / N-Methyl-D-Aspartic acid	5.62305	Yes	1
8	0-1	Glutamic acid / N-Methyl-D-Aspartic acid	6.78393	Yes	1
1	0-1	Glutamine	3.05709	Yes	1
2	0-1	Glutamine	1.99545	Yes	1
3	0-1	Glutamine	8.02832	Yes	1
4	0-1	Glutamine	9.99203	Yes	1
5	0-1	Glutamine	3.45029	Yes	1
6	0-1	Glutamine	8.42713	Yes	1
7	0-1	Glutamine	6.94489	Yes	1
8	0-1	Glutamine	6.89086	Yes	1
1	3-4	Glutaric acid	38.8302	NO	1
2	3-4	Glutaric acid	48.0673	NO	1
3	3-4	Glutaric acid	12.903	Yes	1
4	3-4	Glutaric acid	17.3771	Yes	1
5	3-4	Glutaric acid	31.6695	NO	1
6	3-4	Glutaric acid	27.2983	Yes	1
7	3-4	Glutaric acid	46.8583	NO	1
8	3-4	Glutaric acid	13.8963	Yes	1
1	7-8	Glycocholic acid	12.7798	Yes	4
2	7-8	Glycocholic acid	30.1932	NO	4
3	7-8	Glycocholic acid	13.2304	Yes	4
4	7-8	Glycocholic acid	10.3472	Yes	4
5	7-8	Glycocholic acid	9.94372	Yes	4
6	7-8	Glycocholic acid	7.31741	Yes	4
7	7-8	Glycocholic acid	12.715	Yes	4
8	7-8	Glycocholic acid	12.0274	Yes	4
1	0-1	Guanidinoacetic acid	10.6787	Yes	1
2	0-1	Guanidinoacetic acid	8.85743	Yes	1
3	0-1	Guanidinoacetic acid	11.0012	Yes	1
4	0-1	Guanidinoacetic acid	8.0025	Yes	1
5	0-1	Guanidinoacetic acid	14.1508	Yes	1
6	0-1	Guanidinoacetic acid	7.19101	Yes	1
7	0-1	Guanidinoacetic acid	12.6275	Yes	1
8	0-1	Guanidinoacetic acid	13.0502	Yes	1
1	0-1	Hexose-1 or 6-phosphate	6.95429	Yes	4
2	0-1	Hexose-1 or 6-phosphate	9.08589	Yes	4
3	0-1	Hexose-1 or 6-phosphate	9.72893	Yes	4
4	0-1	Hexose-1 or 6-phosphate	12.9274	Yes	4
5	0-1	Hexose-1 or 6-phosphate	8.75628	Yes	4
6	0-1	Hexose-1 or 6-phosphate	8.14223	Yes	4
7	0-1	Hexose-1 or 6-phosphate	10.2079	Yes	4
8	0-1	Hexose-1 or 6-phosphate	7.23663	Yes	4
1	0-1	Histidine	9.90373	Yes	1
2	0-1	Histidine	7.60412	Yes	1
3	0-1	Histidine	9.37579	Yes	1
4	0-1	Histidine	17.3878	Yes	1
5	0-1	Histidine	10.8382	Yes	1
6	0-1	Histidine	11.083	Yes	1
7	0-1	Histidine	16.6647	Yes	1
8	0-1	Histidine	12.3628	Yes	1
1	0-1	Homoarginine	7.59102	Yes	2b
2	0-1	Homoarginine	189.54	NO	2b
3	0-1	Homoarginine	151.851	NO	2b
4	0-1	Homoarginine	6.5287	Yes	2b
5	0-1	Homoarginine	151.833	NO	2b
6	0-1	Homoarginine	10.5507	Yes	2b
7	0-1	Homoarginine	8.66265	Yes	2b
8	0-1	Homoarginine	9.50819	Yes	2b
1	0-1	Homocitrulline	16.2466	Yes	2b
2	0-1	Homocitrulline	8.6671	Yes	2b
3	0-1	Homocitrulline	14.8755	Yes	2b
4	0-1	Homocitrulline	8.89556	Yes	2b
5	0-1	Homocitrulline	11.7044	Yes	2b
6	0-1	Homocitrulline	11.1579	Yes	2b
7	0-1	Homocitrulline	5.6238	Yes	2b
8	0-1	Homocitrulline	11.529	Yes	2b
1	0-1	Homocysteine	20.8438	Yes	1
2	0-1	Homocysteine	10.0091	Yes	1
3	0-1	Homocysteine	15.7295	Yes	1
4	0-1	Homocysteine	4.86272	Yes	1
5	0-1	Homocysteine	8.81499	Yes	1
6	0-1	Homocysteine	5.82913	Yes	1
7	0-1	Homocysteine	6.53085	Yes	1
8	0-1	Homocysteine	9.46701	Yes	1
1	0-1	Homoserine / Threonine	4.38294	Yes	1
2	0-1	Homoserine / Threonine	4.60189	Yes	1
3	0-1	Homoserine / Threonine	7.50517	Yes	1
4	0-1	Homoserine / Threonine	13.3011	Yes	1
5	0-1	Homoserine / Threonine	4.04943	Yes	1
6	0-1	Homoserine / Threonine	8.8392	Yes	1
7	0-1	Homoserine / Threonine	3.97604	Yes	1
8	0-1	Homoserine / Threonine	8.18719	Yes	1
1	1-2	Hypoxanthine	14.1991	Yes	1
2	1-2	Hypoxanthine	10.799	Yes	1
3	1-2	Hypoxanthine	17.5742	Yes	1
4	1-2	Hypoxanthine	8.85308	Yes	1
5	1-2	Hypoxanthine	8.43481	Yes	1
6	1-2	Hypoxanthine	5.78483	Yes	1
7	1-2	Hypoxanthine	15.5924	Yes	1
8	1-2	Hypoxanthine	13.6457	Yes	1
1	4-5	Indole	14.1184	Yes	4
2	4-5	Indole	7.98907	Yes	4
3	4-5	Indole	13.1518	Yes	4
4	4-5	Indole	9.7981	Yes	4
5	4-5	Indole	12.4405	Yes	4
6	4-5	Indole	5.89988	Yes	4
7	4-5	Indole	11.9755	Yes	4
8	4-5	Indole	9.86217	Yes	4
1	6-7	Indoleacetic acid	12.2406	Yes	4
2	6-7	Indoleacetic acid	11.0779	Yes	4
3	6-7	Indoleacetic acid	11.9847	Yes	4
4	6-7	Indoleacetic acid	11.5412	Yes	4
5	6-7	Indoleacetic acid	16.2989	Yes	4
6	6-7	Indoleacetic acid	16.1629	Yes	4
7	6-7	Indoleacetic acid	6.9668	Yes	4
8	6-7	Indoleacetic acid	12.4228	Yes	4
1	3-4	Inosine		Yes
2	3-4	Inosine	264.575	NO	1
3	3-4	Inosine	135.369	NO	1
4	3-4	Inosine	157.839	NO	1
5	3-4	Inosine	100.379	NO	1
6	3-4	Inosine	141.902	NO	1
7	3-4	Inosine	52.8269	NO	1
8	3-4	Inosine	264.575	NO	1
1	3-4	Kynurenin	50.7333	NO	1
2	3-4	Kynurenin	32.5982	NO	1
3	3-4	Kynurenin	48.0732	NO	1
4	3-4	Kynurenin	14.8458	Yes	1
5	3-4	Kynurenin	22.1093	Yes	1
6	3-4	Kynurenin	43.518	NO	1
7	3-4	Kynurenin	45.6568	NO	1
8	3-4	Kynurenin	40.1056	NO	1
1	2-3	Leucine	11.0278	Yes	1
2	2-3	Leucine	7.57354	Yes	1
3	2-3	Leucine	13.1456	Yes	1
4	2-3	Leucine	9.23802	Yes	1
5	2-3	Leucine	11.1654	Yes	1
6	2-3	Leucine	5.98257	Yes	1
7	2-3	Leucine	11.8963	Yes	1
8	2-3	Leucine	12.6971	Yes	1
1	0-1	Lysine	6.7447	Yes	1
2	0-1	Lysine	5.79226	Yes	1
3	0-1	Lysine	5.73467	Yes	1
4	0-1	Lysine	21.0021	Yes	1
5	0-1	Lysine	11.9872	Yes	1
6	0-1	Lysine	5.78412	Yes	1
7	0-1	Lysine	16.6324	Yes	1
8	0-1	Lysine	9.07307	Yes	1
1	1-2	Malonic acid	58.1629	NO	1
2	1-2	Malonic acid	65.7011	NO	1
3	1-2	Malonic acid	10.4841	Yes	1
4	1-2	Malonic acid	22.8476	Yes	1
5	1-2	Malonic acid	41.8237	NO	1
6	1-2	Malonic acid	35.2113	NO	1
7	1-2	Malonic acid	60.3613	NO	1
8	1-2	Malonic acid	17.7669	Yes	1
1	0-1	Mannitol / Sorbitol / Galactitol	7.52386	Yes	1
2	0-1	Mannitol / Sorbitol / Galactitol	8.7523	Yes	1
3	0-1	Mannitol / Sorbitol / Galactitol	14.9278	Yes	1
4	0-1	Mannitol / Sorbitol / Galactitol	22.3098	Yes	1
5	0-1	Mannitol / Sorbitol / Galactitol	19.2038	Yes	1
6	0-1	Mannitol / Sorbitol / Galactitol	5.48981	Yes	1
7	0-1	Mannitol / Sorbitol / Galactitol	17.0099	Yes	1
8	0-1	Mannitol / Sorbitol / Galactitol	8.96482	Yes	1
1	1-2	Methionine	15.8064	Yes	1
2	1-2	Methionine	24.1945	Yes	1
3	1-2	Methionine	4.97431	Yes	1
4	1-2	Methionine	5.62483	Yes	1
5	1-2	Methionine	13.2165	Yes	1
6	1-2	Methionine	13.1548	Yes	1
7	1-2	Methionine	11.965	Yes	1
8	1-2	Methionine	9.78489	Yes	1
1	2-3	Methionine + Methioninesulfoxide	11.3743	Yes	1
2	2-3	Methionine + Methioninesulfoxide	8.20986	Yes	1
3	2-3	Methionine + Methioninesulfoxide	15.1185	Yes	1
4	2-3	Methionine + Methioninesulfoxide	7.27604	Yes	1
5	2-3	Methionine + Methioninesulfoxide	12.3783	Yes	1
6	2-3	Methionine + Methioninesulfoxide	7.978	Yes	1
7	2-3	Methionine + Methioninesulfoxide	10.2325	Yes	1
8	2-3	Methionine + Methioninesulfoxide	9.79648	Yes	1
1	0-1	Methioninesulfoxide	19.9925	Yes	1
2	0-1	Methioninesulfoxide	18.438	Yes	1
3	0-1	Methioninesulfoxide	24.3826	Yes	1
4	0-1	Methioninesulfoxide	15.1236	Yes	1
5	0-1	Methioninesulfoxide	11.5595	Yes	1
6	0-1	Methioninesulfoxide	14.0046	Yes	1
7	0-1	Methioninesulfoxide	24.7963	Yes	1
8	0-1	Methioninesulfoxide	13.8385	Yes	1
1	1-2	N-Acetylglycine	14.6684	Yes	4
2	1-2	N-Acetylglycine	10.3828	Yes	4
3	1-2	N-Acetylglycine	22.4301	Yes	4
4	1-2	N-Acetylglycine	12.3322	Yes	4
5	1-2	N-Acetylglycine	22.5346	Yes	4
6	1-2	N-Acetylglycine	4.478	Yes	4
7	1-2	N-Acetylglycine	32.857	NO	4
8	1-2	N-Acetylglycine	6.7322	Yes	4
1	0-1	N-acetylmannosamine/glucosamine/galactosamine	25.2929	Yes	2b
2	0-1	N-acetylmannosamine/glucosamine/galactosamine	23.7009	Yes	2b
3	0-1	N-acetylmannosamine/glucosamine/galactosamine	29.5023	Yes	2b
4	0-1	N-acetylmannosamine/glucosamine/galactosamine	29.8243	Yes	2b
5	0-1	N-acetylmannosamine/glucosamine/galactosamine	18.0066	Yes	2b
6	0-1	N-acetylmannosamine/glucosamine/galactosamine	42.1229	NO	2b
7	0-1	N-acetylmannosamine/glucosamine/galactosamine	18.313	Yes	2b
8	0-1	N-acetylmannosamine/glucosamine/galactosamine	19.338	Yes	2b
1	1-2	Nicotinic acid / Picolinic acid	10.3381	Yes	4
2	1-2	Nicotinic acid / Picolinic acid	7.90511	Yes	4
3	1-2	Nicotinic acid / Picolinic acid	10.751	Yes	4
4	1-2	Nicotinic acid / Picolinic acid	15.3857	Yes	4
5	1-2	Nicotinic acid / Picolinic acid	10.264	Yes	4
6	1-2	Nicotinic acid / Picolinic acid	6.75705	Yes	4
7	1-2	Nicotinic acid / Picolinic acid	21.8872	Yes	4
8	1-2	Nicotinic acid / Picolinic acid	15.62	Yes	4
1	5-6	Nonanedioic acid	21.0543	Yes	4
2	5-6	Nonanedioic acid	16.9452	Yes	4
3	5-6	Nonanedioic acid	18.4152	Yes	4
4	5-6	Nonanedioic acid	17.4869	Yes	4
5	5-6	Nonanedioic acid	12.9008	Yes	4
6	5-6	Nonanedioic acid	9.78524	Yes	4
7	5-6	Nonanedioic acid	27.6704	Yes	4
8	5-6	Nonanedioic acid	8.56694	Yes	4
1	0-1	Ornithine	8.3662	Yes	1
2	0-1	Ornithine	5.71811	Yes	1
3	0-1	Ornithine	5.52797	Yes	1
4	0-1	Ornithine	21.7416	Yes	1
5	0-1	Ornithine	15.1632	Yes	1
6	0-1	Ornithine	8.73017	Yes	1
7	0-1	Ornithine	17.0891	Yes	1
8	0-1	Ornithine	8.71548	Yes	1
1	3-4	Pantothenic acid	9.99124	Yes	2b
2	3-4	Pantothenic acid	16.4901	Yes	2b
3	3-4	Pantothenic acid	18.0617	Yes	2b
4	3-4	Pantothenic acid	18.3508	Yes	2b
5	3-4	Pantothenic acid	8.92792	Yes	2b
6	3-4	Pantothenic acid	10.4016	Yes	2b
7	3-4	Pantothenic acid	18.1412	Yes	2b
8	3-4	Pantothenic acid	17.0499	Yes	2b
1	3-4	Phenylalanine	9.4721	Yes	1
2	3-4	Phenylalanine	8.80173	Yes	1
3	3-4	Phenylalanine	13.4341	Yes	1
4	3-4	Phenylalanine	11.2496	Yes	1
5	3-4	Phenylalanine	8.77472	Yes	1
6	3-4	Phenylalanine	5.95623	Yes	1
7	3-4	Phenylalanine	11.8136	Yes	1
8	3-4	Phenylalanine	11.1183	Yes	1
1	1-2	Pipecolic acid	10.5556	Yes	4
2	1-2	Pipecolic acid	7.01904	Yes	4
3	1-2	Pipecolic acid	13.1139	Yes	4
4	1-2	Pipecolic acid	8.71088	Yes	4
5	1-2	Pipecolic acid	11.0422	Yes	4
6	1-2	Pipecolic acid	5.19281	Yes	4
7	1-2	Pipecolic acid	9.24864	Yes	4
8	1-2	Pipecolic acid	13.4329	Yes	4
1	0-1	Proline	6.65092	Yes	1
2	0-1	Proline	6.44574	Yes	1
3	0-1	Proline	11.612	Yes	1
4	0-1	Proline	10.7095	Yes	1
5	0-1	Proline	8.30795	Yes	1
6	0-1	Proline	3.71154	Yes	1
7	0-1	Proline	8.74989	Yes	1
8	0-1	Proline	8.36162	Yes	1
1	1-2	Pseudouridine	12.0786	Yes	1
2	1-2	Pseudouridine	8.23018	Yes	1
3	1-2	Pseudouridine	21.4896	Yes	1
4	1-2	Pseudouridine	15.6584	Yes	1
5	1-2	Pseudouridine	12.0106	Yes	1
6	1-2	Pseudouridine	2.45578	Yes	1
7	1-2	Pseudouridine	12.3624	Yes	1
8	1-2	Pseudouridine	17.3457	Yes	1
1	6-7	Sebacic acid	23.5164	Yes	1
2	6-7	Sebacic acid	28.5634	Yes	1
3	6-7	Sebacic acid	17.7626	Yes	1
4	6-7	Sebacic acid	11.2281	Yes	1
5	6-7	Sebacic acid	17.1664	Yes	1
6	6-7	Sebacic acid	18.1301	Yes	1
7	6-7	Sebacic acid	38.4898	NO	1
8	6-7	Sebacic acid	17.2503	Yes	1
1	0-1	ser-galnac	59.3659	NO	2b
2	0-1	ser-galnac	28.6312	Yes	2b
3	0-1	ser-galnac	76.9495	NO	2b
4	0-1	ser-galnac	8.06399	Yes	2b
5	0-1	ser-galnac	35.2798	NO	2b
6	0-1	ser-galnac	43.9765	NO	2b
7	0-1	ser-galnac	37.8958	NO	2b
8	0-1	ser-galnac	49.3047	NO	2b
1	0-1	Serine	7.72288	Yes	1
2	0-1	Serine	5.2699	Yes	1
3	0-1	Serine	5.01438	Yes	1
4	0-1	Serine	11.6008	Yes	1
5	0-1	Serine	2.81291	Yes	1
6	0-1	Serine	5.73848	Yes	1
7	0-1	Serine	8.06513	Yes	1
8	0-1	Serine	4.56379	Yes	1
1	0-1	Sialic acid	58.9727	NO	1
2	0-1	Sialic acid	24.7321	Yes	1
3	0-1	Sialic acid	75.3364	NO	1
4	0-1	Sialic acid	8.94031	Yes	1
5	0-1	Sialic acid	34.1192	NO	1
6	0-1	Sialic acid	40.6071	NO	1
7	0-1	Sialic acid	37.591	NO	1
8	0-1	Sialic acid	51.2821	NO	1
1	0-1	S-Sulphocysteine	7.90118	Yes	1
2	0-1	S-Sulphocysteine	7.21437	Yes	1
3	0-1	S-Sulphocysteine	9.20802	Yes	1
4	0-1	S-Sulphocysteine	5.48177	Yes	1
5	0-1	S-Sulphocysteine	2.83503	Yes	1
6	0-1	S-Sulphocysteine	5.51993	Yes	1
7	0-1	S-Sulphocysteine	6.24701	Yes	1
8	0-1	S-Sulphocysteine	6.32915	Yes	1
1	4-5	Suberic acid	25.0612	Yes	1
2	4-5	Suberic acid	27.7929	Yes	1
3	4-5	Suberic acid	16.497	Yes	1
4	4-5	Suberic acid	9.14955	Yes	1
5	4-5	Suberic acid	19.6141	Yes	1
6	4-5	Suberic acid	17.8544	Yes	1
7	4-5	Suberic acid	39.3981	NO	1
8	4-5	Suberic acid	14.1233	Yes	1
1	1-2	Succinic acid	51.0588	NO	1
2	1-2	Succinic acid	65.5125	NO	1
3	1-2	Succinic acid	9.39736	Yes	1
4	1-2	Succinic acid	18.9654	Yes	1
5	1-2	Succinic acid	41.4335	NO	1
6	1-2	Succinic acid	40.4449	NO	1
7	1-2	Succinic acid	55.4386	NO	1
8	1-2	Succinic acid	17.6269	Yes	1
1	0-1	Sucrose / Lactose / Maltose	18.0529	Yes	1
2	0-1	Sucrose / Lactose / Maltose	9.36043	Yes	1
3	0-1	Sucrose / Lactose / Maltose	27.6728	Yes	1
4	0-1	Sucrose / Lactose / Maltose	12.0011	Yes	1
5	0-1	Sucrose / Lactose / Maltose	13.378	Yes	1
6	0-1	Sucrose / Lactose / Maltose	55.0312	NO	1
7	0-1	Sucrose / Lactose / Maltose	18.0593	Yes	1
8	0-1	Sucrose / Lactose / Maltose	17.1441	Yes	1
1	0-1	Taurine	7.29558	Yes	1
2	0-1	Taurine	2.43091	Yes	1
3	0-1	Taurine	4.89403	Yes	1
4	0-1	Taurine	15.0411	Yes	1
5	0-1	Taurine	3.84069	Yes	1
6	0-1	Taurine	6.46452	Yes	1
7	0-1	Taurine	4.75688	Yes	1
8	0-1	Taurine	4.4105	Yes	1
1	4-5	Theophylline /Paraxanthine	11.8816	Yes	1
2	4-5	Theophylline /Paraxanthine	10.8835	Yes	1
3	4-5	Theophylline /Paraxanthine	15.9672	Yes	1
4	4-5	Theophylline /Paraxanthine	9.52119	Yes	1
5	4-5	Theophylline /Paraxanthine	15.6136	Yes	1
6	4-5	Theophylline /Paraxanthine	8.72456	Yes	1
7	4-5	Theophylline /Paraxanthine	13.9829	Yes	1
8	4-5	Theophylline /Paraxanthine	16.0561	Yes	1
1	1-2	Trigonelline	14.9266	Yes	4
2	1-2	Trigonelline	15.6849	Yes	4
3	1-2	Trigonelline	12.6304	Yes	4
4	1-2	Trigonelline	10.2412	Yes	4
5	1-2	Trigonelline	9.02184	Yes	4
6	1-2	Trigonelline	4.47601	Yes	4
7	1-2	Trigonelline	11.276	Yes	4
8	1-2	Trigonelline	12.1168	Yes	4
1	0-1	Trimethyllysine	51.9854	NO	1
2	0-1	Trimethyllysine	39.0497	NO	1
3	0-1	Trimethyllysine	119.873	NO	1
4	0-1	Trimethyllysine	61.6101	NO	1
5	0-1	Trimethyllysine	15.1095	Yes	1
6	0-1	Trimethyllysine	50.949	NO	1
7	0-1	Trimethyllysine	17.376	Yes	1
8	0-1	Trimethyllysine	41.6375	NO	1
1	4-5	Tryptophan	14.5161	Yes	1
2	4-5	Tryptophan	8.37751	Yes	1
3	4-5	Tryptophan	14.2445	Yes	1
4	4-5	Tryptophan	8.8757	Yes	1
5	4-5	Tryptophan	12.6224	Yes	1
6	4-5	Tryptophan	6.57842	Yes	1
7	4-5	Tryptophan	11.1857	Yes	1
8	4-5	Tryptophan	12.0454	Yes	1
1	2-3	Tyrosine	10.7522	Yes	1
2	2-3	Tyrosine	8.77773	Yes	1
3	2-3	Tyrosine	12.5792	Yes	1
4	2-3	Tyrosine	8.36487	Yes	1
5	2-3	Tyrosine	12.0528	Yes	1
6	2-3	Tyrosine	7.36976	Yes	1
7	2-3	Tyrosine	11.0866	Yes	1
8	2-3	Tyrosine	11.9753	Yes	1
1	1-2	Uric acid	12.5715	Yes	1
2	1-2	Uric acid	16.4101	Yes	1
3	1-2	Uric acid	13.3669	Yes	1
4	1-2	Uric acid	9.464	Yes	1
5	1-2	Uric acid	13.5753	Yes	1
6	1-2	Uric acid	9.70396	Yes	1
7	1-2	Uric acid	13.6621	Yes	1
8	1-2	Uric acid	15.9139	Yes	1
1	1-2	Valine	10.0176	Yes	1
2	1-2	Valine	5.36563	Yes	1
3	1-2	Valine	11.816	Yes	1
4	1-2	Valine	9.51709	Yes	1
5	1-2	Valine	8.29152	Yes	1
6	1-2	Valine	5.80684	Yes	1
7	1-2	Valine	8.49135	Yes	1
8	1-2	Valine	7.46364	Yes	1

## Sheet: Negative ion mode
batch	RT	Metabolite	CV	CV < 30%	Confidence levels1		1: according to Schymanski, E.L.; Jeon, J.; Gulde, R.; Fenner, K.; Ruff, M.; Singer, H.P.; Hollender, J. Identifying small molecules via high resolution mass spectrometry: Communicating confidence. Environ. Sci. Technol. 2014, 48, 2097–2098.
1	1-2	(allo)Isoleucine	12.1501	Yes	1
2	1-2	(allo)Isoleucine	10.8504	Yes	1
3	1-2	(allo)Isoleucine	13.8282	Yes	1
4	1-2	(allo)Isoleucine	7.14836	Yes	1
5	1-2	(allo)Isoleucine	13.5752	Yes	1
6	1-2	(allo)Isoleucine	8.06186	Yes	1
7	1-2	(allo)Isoleucine	8.94493	Yes	1
8	1-2	(allo)Isoleucine	13.7948	Yes	1
1	3-4	[13]C - Thymidine	14.6969	Yes	1
2	3-4	[13]C - Thymidine	3.4585	Yes	1
3	3-4	[13]C - Thymidine	6.14021	Yes	1
4	3-4	[13]C - Thymidine	9.64553	Yes	1
5	3-4	[13]C - Thymidine	4.48884	Yes	1
6	3-4	[13]C - Thymidine	8.79574	Yes	1
7	3-4	[13]C - Thymidine	7.58943	Yes	1
8	3-4	[13]C - Thymidine	4.87534	Yes	1
1	1-2	1,3 -[15]N Uracil	17.8089	Yes	1
2	1-2	1,3 -[15]N Uracil	5.43466	Yes	1
3	1-2	1,3 -[15]N Uracil	6.63612	Yes	1
4	1-2	1,3 -[15]N Uracil	8.65281	Yes	1
5	1-2	1,3 -[15]N Uracil	4.42013	Yes	1
6	1-2	1,3 -[15]N Uracil	9.44156	Yes	1
7	1-2	1,3 -[15]N Uracil	5.78271	Yes	1
8	1-2	1,3 -[15]N Uracil	4.13986	Yes	1
1	0-1	2-Acetamido-2-deoxy-Î²-d-glucopyranosylamine	87.5989	No	4
2	0-1	2-Acetamido-2-deoxy-Î²-d-glucopyranosylamine	8.55636	Yes	4
3	0-1	2-Acetamido-2-deoxy-Î²-d-glucopyranosylamine	59.8067	No	4
4	0-1	2-Acetamido-2-deoxy-Î²-d-glucopyranosylamine	16.9242	Yes	4
5	0-1	2-Acetamido-2-deoxy-Î²-d-glucopyranosylamine	55.5235	No	4
6	0-1	2-Acetamido-2-deoxy-Î²-d-glucopyranosylamine	61.395	No	4
7	0-1	2-Acetamido-2-deoxy-Î²-d-glucopyranosylamine	38.3249	No	4
8	0-1	2-Acetamido-2-deoxy-Î²-d-glucopyranosylamine	25.3864	Yes	4
1	1-2	2-Hydroxybutyric acid	7.66771	Yes	1
2	1-2	2-Hydroxybutyric acid	25.907	Yes	1
3	1-2	2-Hydroxybutyric acid	14.7701	Yes	1
4	1-2	2-Hydroxybutyric acid	8.54911	Yes	1
5	1-2	2-Hydroxybutyric acid	9.32037	Yes	1
6	1-2	2-Hydroxybutyric acid	6.06043	Yes	1
7	1-2	2-Hydroxybutyric acid	12.8328	Yes	1
8	1-2	2-Hydroxybutyric acid	11.4609	Yes	1
1	4-5	2-Keto-3-methylvaleric acid	27.1338	Yes	2b
2	4-5	2-Keto-3-methylvaleric acid	10.5296	Yes	2b
3	4-5	2-Keto-3-methylvaleric acid	26.3679	Yes	2b
4	4-5	2-Keto-3-methylvaleric acid	8.04541	Yes	2b
5	4-5	2-Keto-3-methylvaleric acid	13.8822	Yes	2b
6	4-5	2-Keto-3-methylvaleric acid	8.32142	Yes	2b
7	4-5	2-Keto-3-methylvaleric acid	24.726	Yes	2b
8	4-5	2-Keto-3-methylvaleric acid	22.1995	Yes	2b
1	4-5	2-Keto-4-methylvaleric acid	25.7166	Yes	2b
2	4-5	2-Keto-4-methylvaleric acid	12.7857	Yes	2b
3	4-5	2-Keto-4-methylvaleric acid	27.8632	Yes	2b
4	4-5	2-Keto-4-methylvaleric acid	7.66116	Yes	2b
5	4-5	2-Keto-4-methylvaleric acid	11.9344	Yes	2b
6	4-5	2-Keto-4-methylvaleric acid	6.861	Yes	2b
7	4-5	2-Keto-4-methylvaleric acid	50.2897	No	2b
8	4-5	2-Keto-4-methylvaleric acid	28.8523	Yes	2b
1	1-2	2-Ketoglutaric acid	18.8402	Yes	1
2	1-2	2-Ketoglutaric acid	8.67336	Yes	1
3	1-2	2-Ketoglutaric acid	8.06023	Yes	1
4	1-2	2-Ketoglutaric acid	23.3896	Yes	1
5	1-2	2-Ketoglutaric acid	16.6921	Yes	1
6	1-2	2-Ketoglutaric acid	11.7925	Yes	1
7	1-2	2-Ketoglutaric acid	9.29134	Yes	1
8	1-2	2-Ketoglutaric acid	12.7781	Yes	1
1	3-4	3-Methoxytyrosine	9.57318	Yes	4
2	3-4	3-Methoxytyrosine	7.11919	Yes	4
3	3-4	3-Methoxytyrosine	8.43152	Yes	4
4	3-4	3-Methoxytyrosine	6.83232	Yes	4
5	3-4	3-Methoxytyrosine	10.5698	Yes	4
6	3-4	3-Methoxytyrosine	7.30342	Yes	4
7	3-4	3-Methoxytyrosine	10.0881	Yes	4
8	3-4	3-Methoxytyrosine	6.41334	Yes	4
1	0-1	4-Aminobutyric acid	11.2841	Yes	4
2	0-1	4-Aminobutyric acid	38.3662	No	4
3	0-1	4-Aminobutyric acid	8.52674	Yes	4
4	0-1	4-Aminobutyric acid	8.08512	Yes	4
5	0-1	4-Aminobutyric acid	7.68179	Yes	4
6	0-1	4-Aminobutyric acid	5.22533	Yes	4
7	0-1	4-Aminobutyric acid	3.65877	Yes	4
8	0-1	4-Aminobutyric acid	8.64159	Yes	4
1	4-5	4-Hydroxyphenyllactic acid	10.4813	Yes
2	4-5	4-Hydroxyphenyllactic acid	8.81863	Yes
3	4-5	4-Hydroxyphenyllactic acid	14.2161	Yes
4	4-5	4-Hydroxyphenyllactic acid	8.06987	Yes
5	4-5	4-Hydroxyphenyllactic acid	12.0505	Yes
6	4-5	4-Hydroxyphenyllactic acid	5.68217	Yes
7	4-5	4-Hydroxyphenyllactic acid	13.8537	Yes
8	4-5	4-Hydroxyphenyllactic acid	9.81127	Yes
1	5-6	4-Hydroxyphenylpyruvic acid	14.637	Yes
2	5-6	4-Hydroxyphenylpyruvic acid	18.0904	Yes
3	5-6	4-Hydroxyphenylpyruvic acid	18.7477	Yes
4	5-6	4-Hydroxyphenylpyruvic acid	10.2056	Yes
5	5-6	4-Hydroxyphenylpyruvic acid	19.6394	Yes
6	5-6	4-Hydroxyphenylpyruvic acid	23.758	Yes
7	5-6	4-Hydroxyphenylpyruvic acid	20.6858	Yes
8	5-6	4-Hydroxyphenylpyruvic acid	32.4012	No
1	5-6	5 - [79]Bromotryptophan	20.1964	Yes
2	5-6	5 - [79]Bromotryptophan	2.9494	Yes
3	5-6	5 - [79]Bromotryptophan	6.83965	Yes
4	5-6	5 - [79]Bromotryptophan	9.51843	Yes
5	5-6	5 - [79]Bromotryptophan	6.69792	Yes
6	5-6	5 - [79]Bromotryptophan	13.088	Yes
7	5-6	5 - [79]Bromotryptophan	8.84434	Yes
8	5-6	5 - [79]Bromotryptophan	6.7977	Yes
1	3-4	5-Hydroxytryptophan	10.8179	Yes	4
2	3-4	5-Hydroxytryptophan	5.94935	Yes	4
3	3-4	5-Hydroxytryptophan	12.2932	Yes	4
4	3-4	5-Hydroxytryptophan	11.0463	Yes	4
5	3-4	5-Hydroxytryptophan	22.1666	Yes	4
6	3-4	5-Hydroxytryptophan	7.35069	Yes	4
7	3-4	5-Hydroxytryptophan	18.6603	Yes	4
8	3-4	5-Hydroxytryptophan	19.0503	Yes	4
1	0-1	Allantoin	17.4621	Yes
2	0-1	Allantoin	40.935	No	4
3	0-1	Allantoin	6.07722	Yes	4
4	0-1	Allantoin	3.83469	Yes	4
5	0-1	Allantoin	8.65965	Yes	4
6	0-1	Allantoin	21.8199	Yes	4
7	0-1	Allantoin	7.88864	Yes	4
8	0-1	Allantoin	6.79887	Yes	4
1	4-5	alpha-N-Phenylacetylglutamine	15.3369	Yes
2	4-5	alpha-N-Phenylacetylglutamine	8.04731	Yes
3	4-5	alpha-N-Phenylacetylglutamine	13.0527	Yes
4	4-5	alpha-N-Phenylacetylglutamine	10.3021	Yes
5	4-5	alpha-N-Phenylacetylglutamine	9.60951	Yes
6	4-5	alpha-N-Phenylacetylglutamine	6.91763	Yes
7	4-5	alpha-N-Phenylacetylglutamine	15.8941	Yes
8	4-5	alpha-N-Phenylacetylglutamine	10.9134	Yes
1	0-1	Arginine	8.32005	Yes	1
2	0-1	Arginine	40.266	No	1
3	0-1	Arginine	4.23535	Yes	1
4	0-1	Arginine	23.7997	Yes	1
5	0-1	Arginine	12.0227	Yes	1
6	0-1	Arginine	6.7389	Yes	1
7	0-1	Arginine	10.3134	Yes	1
8	0-1	Arginine	7.21845	Yes	1
1	0-1	Asparagine	9.84749	Yes	1
2	0-1	Asparagine	39.7108	No	1
3	0-1	Asparagine	6.40931	Yes	1
4	0-1	Asparagine	14.4016	Yes	1
5	0-1	Asparagine	10.5758	Yes	1
6	0-1	Asparagine	7.25132	Yes	1
7	0-1	Asparagine	5.64535	Yes	1
8	0-1	Asparagine	10.4723	Yes	1
1	0-1	Aspartic acid	5.63358	Yes	1
2	0-1	Aspartic acid	11.6161	Yes	1
3	0-1	Aspartic acid	9.19913	Yes	1
4	0-1	Aspartic acid	21.2462	Yes	1
5	0-1	Aspartic acid	5.6949	Yes	1
6	0-1	Aspartic acid	4.58603	Yes	1
7	0-1	Aspartic acid	12.6817	Yes	1
8	0-1	Aspartic acid	7.79553	Yes	1
1	1-2	Aspartic acid + Asparagine	5.1111	Yes
2	1-2	Aspartic acid + Asparagine	10.31	Yes
3	1-2	Aspartic acid + Asparagine	7.68325	Yes
4	1-2	Aspartic acid + Asparagine	19.893	Yes
5	1-2	Aspartic acid + Asparagine	9.42005	Yes
6	1-2	Aspartic acid + Asparagine	4.12824	Yes
7	1-2	Aspartic acid + Asparagine	10.6918	Yes
8	1-2	Aspartic acid + Asparagine	5.39736	Yes
1	0-1	C0 | L-Carnitine	9.53517	Yes	1
2	0-1	C0 | L-Carnitine	41.5253	No	1
3	0-1	C0 | L-Carnitine	4.41899	Yes	1
4	0-1	C0 | L-Carnitine	8.44079	Yes	1
5	0-1	C0 | L-Carnitine	8.13201	Yes	1
6	0-1	C0 | L-Carnitine	2.60814	Yes	1
7	0-1	C0 | L-Carnitine	9.39424	Yes	1
8	0-1	C0 | L-Carnitine	8.86102	Yes	1
1	8-9	Chenodeoxycholic acid	52.3409	No	4
2	8-9	Chenodeoxycholic acid	15.6412	Yes	4
3	8-9	Chenodeoxycholic acid	47.0268	No	4
4	8-9	Chenodeoxycholic acid	4.16176	Yes	4
5	8-9	Chenodeoxycholic acid	23.4746	Yes	4
6	8-9	Chenodeoxycholic acid	39.5696	No	4
7	8-9	Chenodeoxycholic acid	38.3842	No	4
8	8-9	Chenodeoxycholic acid	14.9134	Yes	4
1	1-2	cis-Aconitic acid / trans-Aconitic acid	30.9746	No	4
2	1-2	cis-Aconitic acid / trans-Aconitic acid	10.7139	Yes	4
3	1-2	cis-Aconitic acid / trans-Aconitic acid	20.8082	Yes	4
4	1-2	cis-Aconitic acid / trans-Aconitic acid	7.26831	Yes	4
5	1-2	cis-Aconitic acid / trans-Aconitic acid	5.27371	Yes	4
6	1-2	cis-Aconitic acid / trans-Aconitic acid	6.46073	Yes	4
7	1-2	cis-Aconitic acid / trans-Aconitic acid	4.58244	Yes	4
8	1-2	cis-Aconitic acid / trans-Aconitic acid	4.61441	Yes	4
1	1-2	Citramalic acid	8.8119	Yes	1
2	1-2	Citramalic acid	7.90224	Yes	1
3	1-2	Citramalic acid	7.88317	Yes	1
4	1-2	Citramalic acid	9.40075	Yes	1
5	1-2	Citramalic acid	5.26719	Yes	1
6	1-2	Citramalic acid	5.17396	Yes	1
7	1-2	Citramalic acid	7.98995	Yes	1
8	1-2	Citramalic acid	4.80976	Yes	1
1	1-2	Citric acid	9.36547	Yes	1
2	1-2	Citric acid	4.11265	Yes	1
3	1-2	Citric acid	8.64659	Yes	1
4	1-2	Citric acid	8.30031	Yes	1
5	1-2	Citric acid	3.01575	Yes	1
6	1-2	Citric acid	2.72275	Yes	1
7	1-2	Citric acid	4.90032	Yes	1
8	1-2	Citric acid	4.91261	Yes	1
1	0-1	Citrulline	12.5385	Yes	1
2	0-1	Citrulline	39.2052	No	1
3	0-1	Citrulline	8.9407	Yes	1
4	0-1	Citrulline	9.28365	Yes	1
5	0-1	Citrulline	6.66999	Yes	1
6	0-1	Citrulline	4.87908	Yes	1
7	0-1	Citrulline	4.67933	Yes	1
8	0-1	Citrulline	9.37401	Yes	1
1	0-1	Creatine	7.70604	Yes	1
2	0-1	Creatine	42.3447	No	1
3	0-1	Creatine	9.31095	Yes	1
4	0-1	Creatine	8.9944	Yes	1
5	0-1	Creatine	7.81076	Yes	1
6	0-1	Creatine	3.62983	Yes	1
7	0-1	Creatine	10.0739	Yes	1
8	0-1	Creatine	9.46639	Yes	1
1	1-2	D10 - Isoleucine	17.2458	Yes	1
2	1-2	D10 - Isoleucine	10.4082	Yes	1
3	1-2	D10 - Isoleucine	11.8516	Yes	1
4	1-2	D10 - Isoleucine	9.05354	Yes	1
5	1-2	D10 - Isoleucine	18.4269	Yes	1
6	1-2	D10 - Isoleucine	12.5013	Yes	1
7	1-2	D10 - Isoleucine	17.6714	Yes	1
8	1-2	D10 - Isoleucine	27.3459	Yes	1
1	1-2	D2 - Uridine	3.20467	Yes	1
2	1-2	D2 - Uridine	9.34527	Yes	1
3	1-2	D2 - Uridine	6.95566	Yes	1
4	1-2	D2 - Uridine	7.44198	Yes	1
5	1-2	D2 - Uridine	6.9174	Yes	1
6	1-2	D2 - Uridine	6.86655	Yes	1
7	1-2	D2 - Uridine	10.1573	Yes	1
8	1-2	D2 - Uridine	8.80665	Yes	1
1	0-1	D3 - Carnitine	11.2688	Yes	1
2	0-1	D3 - Carnitine	41.8756	No	1
3	0-1	D3 - Carnitine	6.75751	Yes	1
4	0-1	D3 - Carnitine	11.0392	Yes	1
5	0-1	D3 - Carnitine	6.80782	Yes	1
6	0-1	D3 - Carnitine	8.42034	Yes	1
7	0-1	D3 - Carnitine	5.70386	Yes	1
8	0-1	D3 - Carnitine	5.85357	Yes	1
1	9-10	D3 - Hexadecanoylcarnitine	24.7639	Yes	1
2	9-10	D3 - Hexadecanoylcarnitine	20.0487	Yes	1
3	9-10	D3 - Hexadecanoylcarnitine	22.8412	Yes	1
4	9-10	D3 - Hexadecanoylcarnitine	16.6937	Yes	1
5	9-10	D3 - Hexadecanoylcarnitine	34.2099	No	1
6	9-10	D3 - Hexadecanoylcarnitine	31.305	No	1
7	9-10	D3 - Hexadecanoylcarnitine	39.2058	No	1
8	9-10	D3 - Hexadecanoylcarnitine	40.6664	No	1
1	5-6	D3 - Hexanoylcarnitine	12.2752	Yes	1
2	5-6	D3 - Hexanoylcarnitine	15.5728	Yes	1
3	5-6	D3 - Hexanoylcarnitine	14.4837	Yes	1
4	5-6	D3 - Hexanoylcarnitine	12.6258	Yes	1
5	5-6	D3 - Hexanoylcarnitine	16.869	Yes	1
6	5-6	D3 - Hexanoylcarnitine	11.5198	Yes	1
7	5-6	D3 - Hexanoylcarnitine	14.4549	Yes	1
8	5-6	D3 - Hexanoylcarnitine	13.8707	Yes	1
1	2-3	D3 - methylmalonic acid	4.35085	Yes	1
2	2-3	D3 - methylmalonic acid	11.9218	Yes	1
3	2-3	D3 - methylmalonic acid	5.46815	Yes	1
4	2-3	D3 - methylmalonic acid	8.10519	Yes	1
5	2-3	D3 - methylmalonic acid	10.4407	Yes	1
6	2-3	D3 - methylmalonic acid	9.23805	Yes	1
7	2-3	D3 - methylmalonic acid	11.964	Yes	1
8	2-3	D3 - methylmalonic acid	12.1725	Yes	1
1	8-9	D3 - Tetradecanoylcarnitine	28.2965	Yes	1
2	8-9	D3 - Tetradecanoylcarnitine	18.8867	Yes	1
3	8-9	D3 - Tetradecanoylcarnitine	30.1004	No	1
4	8-9	D3 - Tetradecanoylcarnitine	12.6439	Yes	1
5	8-9	D3 - Tetradecanoylcarnitine	38.0307	No	1
6	8-9	D3 - Tetradecanoylcarnitine	31.1602	No	1
7	8-9	D3 - Tetradecanoylcarnitine	43.9348	No	1
8	8-9	D3 - Tetradecanoylcarnitine	33.618	No	1
1	8-9	D4 - Glycochenodeoxycholic acid	26.4995	Yes	1
2	8-9	D4 - Glycochenodeoxycholic acid	5.77522	Yes	1
3	8-9	D4 - Glycochenodeoxycholic acid	14.2159	Yes	1
4	8-9	D4 - Glycochenodeoxycholic acid	10.1016	Yes	1
5	8-9	D4 - Glycochenodeoxycholic acid	11.3073	Yes	1
6	8-9	D4 - Glycochenodeoxycholic acid	28.0528	Yes	1
7	8-9	D4 - Glycochenodeoxycholic acid	8.28169	Yes	1
8	8-9	D4 - Glycochenodeoxycholic acid	7.8492	Yes	1
1	2-3	D4 - Tyrosine	18.1341	Yes	1
2	2-3	D4 - Tyrosine	5.49352	Yes	1
3	2-3	D4 - Tyrosine	9.37375	Yes	1
4	2-3	D4 - Tyrosine	9.71428	Yes	1
5	2-3	D4 - Tyrosine	7.80174	Yes	1
6	2-3	D4 - Tyrosine	13.0487	Yes	1
7	2-3	D4 - Tyrosine	8.30262	Yes	1
8	2-3	D4 - Tyrosine	2.14805	Yes	1
1	3-4	D5 - Phenylalanine	15.2189	Yes	1
2	3-4	D5 - Phenylalanine	3.51374	Yes	1
3	3-4	D5 - Phenylalanine	11.0021	Yes	1
4	3-4	D5 - Phenylalanine	8.91432	Yes	1
5	3-4	D5 - Phenylalanine	6.05471	Yes	1
6	3-4	D5 - Phenylalanine	13.792	Yes	1
7	3-4	D5 - Phenylalanine	8.83923	Yes	1
8	3-4	D5 - Phenylalanine	3.99795	Yes	1
1	1-2	D8 - Valine	4.78992	Yes	1
2	1-2	D8 - Valine	11.5564	Yes	1
3	1-2	D8 - Valine	6.75935	Yes	1
4	1-2	D8 - Valine	7.88042	Yes	1
5	1-2	D8 - Valine	9.17808	Yes	1
6	1-2	D8 - Valine	5.53625	Yes	1
7	1-2	D8 - Valine	13.6361	Yes	1
8	1-2	D8 - Valine	14.943	Yes	1
1	8-9	Dihydroxycholanoic acid + gly	22.4371	Yes	4
2	8-9	Dihydroxycholanoic acid + gly	10.3449	Yes	4
3	8-9	Dihydroxycholanoic acid + gly	30.6501	No	4
4	8-9	Dihydroxycholanoic acid + gly	9.82691	Yes	4
5	8-9	Dihydroxycholanoic acid + gly	18.6334	Yes	4
6	8-9	Dihydroxycholanoic acid + gly	17.623	Yes	4
7	8-9	Dihydroxycholanoic acid + gly	23.1394	Yes	4
8	8-9	Dihydroxycholanoic acid + gly	13.9612	Yes	4
1	0-1	Dimethylarginine (sdma + adma)	9.82132	Yes	1
2	0-1	Dimethylarginine (sdma + adma)	44.9924	No	1
3	0-1	Dimethylarginine (sdma + adma)	9.87801	Yes	1
4	0-1	Dimethylarginine (sdma + adma)	20.9735	Yes	1
5	0-1	Dimethylarginine (sdma + adma)	6.74841	Yes	1
6	0-1	Dimethylarginine (sdma + adma)	10.0176	Yes	1
7	0-1	Dimethylarginine (sdma + adma)	8.79758	Yes	1
8	0-1	Dimethylarginine (sdma + adma)	7.74158	Yes	1
1	3-4	Formyl-l-methionyl peptide	8.50499	Yes	4
2	3-4	Formyl-l-methionyl peptide	25.9277	Yes	4
3	3-4	Formyl-l-methionyl peptide	8.07828	Yes	4
4	3-4	Formyl-l-methionyl peptide	7.08844	Yes	4
5	3-4	Formyl-l-methionyl peptide	11.4169	Yes	4
6	3-4	Formyl-l-methionyl peptide	17.9969	Yes	4
7	3-4	Formyl-l-methionyl peptide	7.7794	Yes	4
8	3-4	Formyl-l-methionyl peptide	6.65333	Yes	4
1	0-1	Glucuronic acid / Galacturonic acid / Gluconic acid	9.33034	Yes	1
2	0-1	Glucuronic acid / Galacturonic acid / Gluconic acid	6.57725	Yes	1
3	0-1	Glucuronic acid / Galacturonic acid / Gluconic acid	15.1147	Yes	1
4	0-1	Glucuronic acid / Galacturonic acid / Gluconic acid	8.69261	Yes	1
5	0-1	Glucuronic acid / Galacturonic acid / Gluconic acid	10.0705	Yes	1
6	0-1	Glucuronic acid / Galacturonic acid / Gluconic acid	5.53497	Yes	1
7	0-1	Glucuronic acid / Galacturonic acid / Gluconic acid	7.91523	Yes	1
8	0-1	Glucuronic acid / Galacturonic acid / Gluconic acid	4.94669	Yes	1
1	0-1	Glutamic acid / N-Methyl-D-Aspartic acid	10.0891	Yes	1
2	0-1	Glutamic acid / N-Methyl-D-Aspartic acid	33.6697	No	1
3	0-1	Glutamic acid / N-Methyl-D-Aspartic acid	8.44522	Yes	1
4	0-1	Glutamic acid / N-Methyl-D-Aspartic acid	6.77803	Yes	1
5	0-1	Glutamic acid / N-Methyl-D-Aspartic acid	5.71393	Yes	1
6	0-1	Glutamic acid / N-Methyl-D-Aspartic acid	2.2556	Yes	1
7	0-1	Glutamic acid / N-Methyl-D-Aspartic acid	2.94376	Yes	1
8	0-1	Glutamic acid / N-Methyl-D-Aspartic acid	8.40927	Yes	1
1	0-1	Glutamine	1.661	Yes	1
2	0-1	Glutamine	4.65762	Yes	1
3	0-1	Glutamine	5.62658	Yes	1
4	0-1	Glutamine	10.0358	Yes	1
5	0-1	Glutamine	6.3465	Yes	1
6	0-1	Glutamine	5.67216	Yes	1
7	0-1	Glutamine	4.53796	Yes	1
8	0-1	Glutamine	5.8502	Yes	1
1	1-2	Glutamine + Glutamic acid / N-Methyl-D-Aspartic acid	4.74971	Yes	1
2	1-2	Glutamine + Glutamic acid / N-Methyl-D-Aspartic acid	16.8772	Yes	1
3	1-2	Glutamine + Glutamic acid / N-Methyl-D-Aspartic acid	6.62821	Yes	1
4	1-2	Glutamine + Glutamic acid / N-Methyl-D-Aspartic acid	7.66762	Yes	1
5	1-2	Glutamine + Glutamic acid / N-Methyl-D-Aspartic acid	5.85213	Yes	1
6	1-2	Glutamine + Glutamic acid / N-Methyl-D-Aspartic acid	3.55105	Yes	1
7	1-2	Glutamine + Glutamic acid / N-Methyl-D-Aspartic acid	2.97985	Yes	1
8	1-2	Glutamine + Glutamic acid / N-Methyl-D-Aspartic acid	6.56015	Yes	1
1	7-8	Glycocholic acid	15.2975	Yes	4
2	7-8	Glycocholic acid	12.8948	Yes	4
3	7-8	Glycocholic acid	14.0657	Yes	4
4	7-8	Glycocholic acid	6.73001	Yes	4
5	7-8	Glycocholic acid	8.49217	Yes	4
6	7-8	Glycocholic acid	2.83028	Yes	4
7	7-8	Glycocholic acid	12.5431	Yes	4
8	7-8	Glycocholic acid	5.70376	Yes	4
1	4-5	Hexanoic acid / Trans-cyclohexane-1,2-diol	14.3367	Yes	4
2	4-5	Hexanoic acid / Trans-cyclohexane-1,2-diol	20.8176	Yes	4
3	4-5	Hexanoic acid / Trans-cyclohexane-1,2-diol	7.39088	Yes	4
4	4-5	Hexanoic acid / Trans-cyclohexane-1,2-diol	7.64575	Yes	4
5	4-5	Hexanoic acid / Trans-cyclohexane-1,2-diol	3.78028	Yes	4
6	4-5	Hexanoic acid / Trans-cyclohexane-1,2-diol	7.76828	Yes	4
7	4-5	Hexanoic acid / Trans-cyclohexane-1,2-diol	6.53257	Yes	4
8	4-5	Hexanoic acid / Trans-cyclohexane-1,2-diol	3.02997	Yes	4
1	0-1	Histidine	19.5299	Yes	1
2	0-1	Histidine	43.9147	No	1
3	0-1	Histidine	11.62	Yes	1
4	0-1	Histidine	36.2534	No	1
5	0-1	Histidine	13.9494	Yes	1
6	0-1	Histidine	7.79522	Yes	1
7	0-1	Histidine	17.0701	Yes	1
8	0-1	Histidine	19.5638	Yes	1
1	0-1	Homoarginine	19.6885	Yes	2b
2	0-1	Homoarginine	47.4793	No	2b
3	0-1	Homoarginine	13.9377	Yes	2b
4	0-1	Homoarginine	37.1148	No	2b
5	0-1	Homoarginine	21.7841	Yes	2b
6	0-1	Homoarginine	9.68242	Yes	2b
7	0-1	Homoarginine	27.1647	Yes	2b
8	0-1	Homoarginine	14.4839	Yes	2b
1	0-1	Homocitrulline	21.9573	Yes	2b
2	0-1	Homocitrulline	33.0198	No	2b
3	0-1	Homocitrulline	13.4168	Yes	2b
4	0-1	Homocitrulline	11.6909	Yes	2b
5	0-1	Homocitrulline	5.36094	Yes	2b
6	0-1	Homocitrulline	8.85328	Yes	2b
7	0-1	Homocitrulline	14.2088	Yes	2b
8	0-1	Homocitrulline	10.9563	Yes	2b
1	0-1	Homocysteine	23.5666	Yes	1
2	0-1	Homocysteine	46.7993	No	1
3	0-1	Homocysteine	20.7506	Yes	1
4	0-1	Homocysteine	6.13403	Yes	1
5	0-1	Homocysteine	27.3035	Yes	1
6	0-1	Homocysteine	33.4782	No	1
7	0-1	Homocysteine	12.201	Yes	1
8	0-1	Homocysteine	26.7875	Yes	1
1	0-1	Homoserine / Threonine	12.4404	Yes	1
2	0-1	Homoserine / Threonine	36.7091	No	1
3	0-1	Homoserine / Threonine	17.3831	Yes	1
4	0-1	Homoserine / Threonine	18.7951	Yes	1
5	0-1	Homoserine / Threonine	9.04007	Yes	1
6	0-1	Homoserine / Threonine	12.4639	Yes	1
7	0-1	Homoserine / Threonine	11.3146	Yes	1
8	0-1	Homoserine / Threonine	62.4416	No	1
1	1-2	Hypoxanthine	47.7123	No	1
2	1-2	Hypoxanthine	69.5866	No	1
3	1-2	Hypoxanthine	99.1877	No	1
4	1-2	Hypoxanthine	11.6367	Yes	1
5	1-2	Hypoxanthine	6.31079	Yes	1
6	1-2	Hypoxanthine	7.85301	Yes	1
7	1-2	Hypoxanthine	13.7854	Yes	1
8	1-2	Hypoxanthine	18.052	Yes	1
1	6-7	Indoleacetic acid	97.4864	No
2	6-7	Indoleacetic acid	51.1125	No
3	6-7	Indoleacetic acid	44.63	No
4	6-7	Indoleacetic acid	3.10462	Yes
5	6-7	Indoleacetic acid	42.4421	No
6	6-7	Indoleacetic acid	126.148	No
7	6-7	Indoleacetic acid	62.0565	No
8	6-7	Indoleacetic acid	40.6224	No
1	4-5	Indoxylsulfuric acid	18.019	Yes
2	4-5	Indoxylsulfuric acid	13.3092	Yes
3	4-5	Indoxylsulfuric acid	13.2747	Yes
4	4-5	Indoxylsulfuric acid	7.89409	Yes
5	4-5	Indoxylsulfuric acid	14.6282	Yes
6	4-5	Indoxylsulfuric acid	10.2575	Yes
7	4-5	Indoxylsulfuric acid	12.0199	Yes
8	4-5	Indoxylsulfuric acid	3.86094	Yes
1	3-4	Inosine	137.274	No
2	3-4	Inosine	264.575	No
3	3-4	Inosine	55.3189	No
4	3-4	Inosine	53.5016	No
5	3-4	Inosine	97.8126	No
6	3-4	Inosine	38.5679	No
7	3-4	Inosine	35.8602	No
8	3-4	Inosine	76.2182	No
1	3-4	Isovaleryglycine	19.7422	Yes	2b
2	3-4	Isovaleryglycine	24.1979	Yes	2b
3	3-4	Isovaleryglycine	74.9411	No	2b
4	3-4	Isovaleryglycine	32.5198	No	2b
5	3-4	Isovaleryglycine	7.64952	Yes	2b
6	3-4	Isovaleryglycine	14.4503	Yes	2b
7	3-4	Isovaleryglycine	27.0139	Yes	2b
8	3-4	Isovaleryglycine	6.04911	Yes	2b
1	2-3	Leucine	7.78411	Yes	1
2	2-3	Leucine	8.74441	Yes	1
3	2-3	Leucine	17.4442	Yes	1
4	2-3	Leucine	6.99716	Yes	1
5	2-3	Leucine	11.7236	Yes	1
6	2-3	Leucine	13.3492	Yes	1
7	2-3	Leucine	6.3107	Yes	1
8	2-3	Leucine	10.7256	Yes	1
1	1-2	Malic Acid	15.2404	Yes	4
2	1-2	Malic Acid	6.56576	Yes	4
3	1-2	Malic Acid	13.6723	Yes	4
4	1-2	Malic Acid	25.788	Yes	4
5	1-2	Malic Acid	6.73011	Yes	4
6	1-2	Malic Acid	4.52766	Yes	4
7	1-2	Malic Acid	5.93929	Yes	4
8	1-2	Malic Acid	6.27773	Yes	4
1	1-2	Malonic acid	50.2358	No	1
2	1-2	Malonic acid	49.836	No	1
3	1-2	Malonic acid	11.4333	Yes	1
4	1-2	Malonic acid	15.3862	Yes	1
5	1-2	Malonic acid	37.9966	No	1
6	1-2	Malonic acid	32.6008	No	1
7	1-2	Malonic acid	50.5726	No	1
8	1-2	Malonic acid	11.1228	Yes	1
1	0-1	Mannitol / Sorbitol / Galactitol	9.97201	Yes	1
2	0-1	Mannitol / Sorbitol / Galactitol	32.2171	No	1
3	0-1	Mannitol / Sorbitol / Galactitol	6.10115	Yes	1
4	0-1	Mannitol / Sorbitol / Galactitol	22.3723	Yes	1
5	0-1	Mannitol / Sorbitol / Galactitol	8.52494	Yes	1
6	0-1	Mannitol / Sorbitol / Galactitol	9.89638	Yes	1
7	0-1	Mannitol / Sorbitol / Galactitol	10.7119	Yes	1
8	0-1	Mannitol / Sorbitol / Galactitol	19.0554	Yes	1
1	1-2	Methionine	14.6	Yes	1
2	1-2	Methionine	28.5	Yes	1
3	1-2	Methionine	6.61403	Yes	1
4	1-2	Methionine	9.0391	Yes	1
5	1-2	Methionine	8.62662	Yes	1
6	1-2	Methionine	13.4121	Yes	1
7	1-2	Methionine	13.0294	Yes	1
8	1-2	Methionine	4.52744	Yes	1
1	2-3	Methionine + Methioninesulfoxide	11.5538	Yes	1
2	2-3	Methionine + Methioninesulfoxide	22.6243	Yes	1
3	2-3	Methionine + Methioninesulfoxide	12.3378	Yes	1
4	2-3	Methionine + Methioninesulfoxide	3.64613	Yes	1
5	2-3	Methionine + Methioninesulfoxide	9.3184	Yes	1
6	2-3	Methionine + Methioninesulfoxide	8.21878	Yes	1
7	2-3	Methionine + Methioninesulfoxide	10.2038	Yes	1
8	2-3	Methionine + Methioninesulfoxide	8.87755	Yes	1
1	0-1	Methioninesulfoxide	26.231	Yes	1
2	0-1	Methioninesulfoxide	36.8396	No	1
3	0-1	Methioninesulfoxide	19.6645	Yes	1
4	0-1	Methioninesulfoxide	10.4028	Yes	1
5	0-1	Methioninesulfoxide	12.9975	Yes	1
6	0-1	Methioninesulfoxide	22.4637	Yes	1
7	0-1	Methioninesulfoxide	23.456	Yes	1
8	0-1	Methioninesulfoxide	11.717	Yes	1
1	1-2	N-Acetylalanine	9.12641	Yes	2b
2	1-2	N-Acetylalanine	12.9824	Yes	2b
3	1-2	N-Acetylalanine	8.93605	Yes	2b
4	1-2	N-Acetylalanine	16.3203	Yes	2b
5	1-2	N-Acetylalanine	10.0702	Yes	2b
6	1-2	N-Acetylalanine	6.66835	Yes	2b
7	1-2	N-Acetylalanine	8.75953	Yes	2b
8	1-2	N-Acetylalanine	6.60129	Yes	2b
1	1-2	N-Acetylaspartic acid	16.9001	Yes	2b
2	1-2	N-Acetylaspartic acid	18.7734	Yes	2b
3	1-2	N-Acetylaspartic acid	11.671	Yes	2b
4	1-2	N-Acetylaspartic acid	9.00493	Yes	2b
5	1-2	N-Acetylaspartic acid	9.89783	Yes	2b
6	1-2	N-Acetylaspartic acid	6.03238	Yes	2b
7	1-2	N-Acetylaspartic acid	16.6925	Yes	2b
8	1-2	N-Acetylaspartic acid	7.05636	Yes	2b
1	1-2	N-Acetylglycine	13.3262	Yes	2b
2	1-2	N-Acetylglycine	20.6231	Yes	2b
3	1-2	N-Acetylglycine	9.14296	Yes	2b
4	1-2	N-Acetylglycine	7.39551	Yes	2b
5	1-2	N-Acetylglycine	12.4514	Yes	2b
6	1-2	N-Acetylglycine	4.7129	Yes	2b
7	1-2	N-Acetylglycine	14.6747	Yes	2b
8	1-2	N-Acetylglycine	9.36317	Yes	2b
1	0-1	N-acetylmannosamine/glucosamine/galactosamine	12.4132	Yes	4
2	0-1	N-acetylmannosamine/glucosamine/galactosamine	26.3421	Yes	4
3	0-1	N-acetylmannosamine/glucosamine/galactosamine	21.3966	Yes	4
4	0-1	N-acetylmannosamine/glucosamine/galactosamine	11.8441	Yes	4
5	0-1	N-acetylmannosamine/glucosamine/galactosamine	17.4817	Yes	4
6	0-1	N-acetylmannosamine/glucosamine/galactosamine	11.2043	Yes	4
7	0-1	N-acetylmannosamine/glucosamine/galactosamine	26.7808	Yes	4
8	0-1	N-acetylmannosamine/glucosamine/galactosamine	13.3679	Yes	4
1	4-5	N-Acetylphenylalanine	37.3298	No	2b
2	4-5	N-Acetylphenylalanine	45.9475	No	2b
3	4-5	N-Acetylphenylalanine	22.6143	Yes	2b
4	4-5	N-Acetylphenylalanine	10.7219	Yes	2b
5	4-5	N-Acetylphenylalanine	14.3147	Yes	2b
6	4-5	N-Acetylphenylalanine	3.94521	Yes	2b
7	4-5	N-Acetylphenylalanine	31.2734	No	2b
8	4-5	N-Acetylphenylalanine	42.1046	No	2b
1	5-6	Nonanedioic acid	16.469	Yes	4
2	5-6	Nonanedioic acid	15.8011	Yes	4
3	5-6	Nonanedioic acid	17.6708	Yes	4
4	5-6	Nonanedioic acid	13.5727	Yes	4
5	5-6	Nonanedioic acid	12.4068	Yes	4
6	5-6	Nonanedioic acid	7.27281	Yes	4
7	5-6	Nonanedioic acid	29.7093	Yes	4
8	5-6	Nonanedioic acid	12.2238	Yes	4
1	4-5	N-Phenylacetylglutamic acid	25.5644	Yes	2b
2	4-5	N-Phenylacetylglutamic acid	16.2202	Yes	2b
3	4-5	N-Phenylacetylglutamic acid	25.7856	Yes	2b
4	4-5	N-Phenylacetylglutamic acid	9.42368	Yes	2b
5	4-5	N-Phenylacetylglutamic acid	22.0594	Yes	2b
6	4-5	N-Phenylacetylglutamic acid	8.87267	Yes	2b
7	4-5	N-Phenylacetylglutamic acid	18.5792	Yes	2b
8	4-5	N-Phenylacetylglutamic acid	7.50248	Yes	2b
1	3-4	Pantothenic acid	15.3293	Yes	4
2	3-4	Pantothenic acid	12.5881	Yes	4
3	3-4	Pantothenic acid	18.3328	Yes	4
4	3-4	Pantothenic acid	8.13541	Yes	4
5	3-4	Pantothenic acid	15.658	Yes	4
6	3-4	Pantothenic acid	4.56677	Yes	4
7	3-4	Pantothenic acid	16.6958	Yes	4
8	3-4	Pantothenic acid	13.3708	Yes	4
1	3-4	Phenylalanine	13.0484	Yes	1
2	3-4	Phenylalanine	7.06551	Yes	1
3	3-4	Phenylalanine	10.326	Yes	1
4	3-4	Phenylalanine	7.11657	Yes	1
5	3-4	Phenylalanine	11.048	Yes	1
6	3-4	Phenylalanine	9.90722	Yes	1
7	3-4	Phenylalanine	8.93933	Yes	1
8	3-4	Phenylalanine	6.85466	Yes	1
1	0-1	Raffinose / Hex3	11.5977	Yes	4
2	0-1	Raffinose / Hex3	10.6148	Yes	4
3	0-1	Raffinose / Hex3	11.3091	Yes	4
4	0-1	Raffinose / Hex3	23.7888	Yes	4
5	0-1	Raffinose / Hex3	17.8518	Yes	4
6	0-1	Raffinose / Hex3	17.9411	Yes	4
7	0-1	Raffinose / Hex3	23.3478	Yes	4
8	0-1	Raffinose / Hex3	9.44405	Yes	4
1	6-7	Sebacic acid	21.5764	Yes	1
2	6-7	Sebacic acid	24.3623	Yes	1
3	6-7	Sebacic acid	20.1194	Yes	1
4	6-7	Sebacic acid	10.145	Yes	1
5	6-7	Sebacic acid	17.7348	Yes	1
6	6-7	Sebacic acid	14.1129	Yes	1
7	6-7	Sebacic acid	39.7836	No	1
8	6-7	Sebacic acid	21.6014	Yes	1
1	0-1	Sedoheptulose / Mannoheptulose	9.6536	Yes	4
2	0-1	Sedoheptulose / Mannoheptulose	5.47403	Yes	4
3	0-1	Sedoheptulose / Mannoheptulose	8.95805	Yes	4
4	0-1	Sedoheptulose / Mannoheptulose	5.81071	Yes	4
5	0-1	Sedoheptulose / Mannoheptulose	6.79485	Yes	4
6	0-1	Sedoheptulose / Mannoheptulose	4.11105	Yes	4
7	0-1	Sedoheptulose / Mannoheptulose	8.61449	Yes	4
8	0-1	Sedoheptulose / Mannoheptulose	5.48548	Yes	4
1	0-1	Serine	20.1544	Yes	1
2	0-1	Serine	56.0554	No	1
3	0-1	Serine	18.0922	Yes	1
4	0-1	Serine	48.6659	No	1
5	0-1	Serine	20.67	Yes	1
6	0-1	Serine	22.6652	Yes	1
7	0-1	Serine	26.7982	Yes	1
8	0-1	Serine	58.9036	No	1
1	0-1	Sialic acid	24.511	Yes	1
2	0-1	Sialic acid	21.8462	Yes	1
3	0-1	Sialic acid	39.2416	No	1
4	0-1	Sialic acid	7.5957	Yes	1
5	0-1	Sialic acid	21.1386	Yes	1
6	0-1	Sialic acid	17.5753	Yes	1
7	0-1	Sialic acid	19.2421	Yes
8	0-1	Sialic acid	27.266	Yes	1
1	4-5	Suberic acid	22.7281	Yes	1
2	4-5	Suberic acid	26.957	Yes	1
3	4-5	Suberic acid	19.5224	Yes	1
4	4-5	Suberic acid	11.7669	Yes	1
5	4-5	Suberic acid	15.7207	Yes	1
6	4-5	Suberic acid	16.0129	Yes	1
7	4-5	Suberic acid	42.9634	No	1
8	4-5	Suberic acid	18.1396	Yes	1
1	0-1	Sucrose / Lactose / Maltose	7.78963	Yes	1
2	0-1	Sucrose / Lactose / Maltose	4.03005	Yes	1
3	0-1	Sucrose / Lactose / Maltose	8.34794	Yes	1
4	0-1	Sucrose / Lactose / Maltose	6.56207	Yes	1
5	0-1	Sucrose / Lactose / Maltose	7.12627	Yes	1
6	0-1	Sucrose / Lactose / Maltose	7.37495	Yes	1
7	0-1	Sucrose / Lactose / Maltose	8.27565	Yes	1
8	0-1	Sucrose / Lactose / Maltose	8.68537	Yes	1
1	0-1	Taurine	6.04392	Yes	1
2	0-1	Taurine	4.25132	Yes	1
3	0-1	Taurine	4.47745	Yes	1
4	0-1	Taurine	11.0419	Yes	1
5	0-1	Taurine	3.51007	Yes	1
6	0-1	Taurine	5.56678	Yes	1
7	0-1	Taurine	3.26884	Yes	1
8	0-1	Taurine	9.53654	Yes	1
1	4-5	Theophylline /Paraxanthine	13.9775	Yes	4
2	4-5	Theophylline /Paraxanthine	5.64697	Yes	4
3	4-5	Theophylline /Paraxanthine	14.0119	Yes	4
4	4-5	Theophylline /Paraxanthine	7.51502	Yes	4
5	4-5	Theophylline /Paraxanthine	11.9032	Yes	4
6	4-5	Theophylline /Paraxanthine	7.62016	Yes	4
7	4-5	Theophylline /Paraxanthine	12.3351	Yes	4
8	4-5	Theophylline /Paraxanthine	10.3597	Yes	4
1	3-4	Thymidine	16.7631	Yes	1
2	3-4	Thymidine	3.97408	Yes	1
3	3-4	Thymidine	8.136	Yes	1
4	3-4	Thymidine	11.2042	Yes	1
5	3-4	Thymidine	5.2125	Yes	1
6	3-4	Thymidine	9.65657	Yes	1
7	3-4	Thymidine	8.09246	Yes	1
8	3-4	Thymidine	4.58473	Yes	1
1	6-7	Trihydroxycholanoic acid +tau	16.1972	Yes	4
2	6-7	Trihydroxycholanoic acid +tau	11.3975	Yes	4
3	6-7	Trihydroxycholanoic acid +tau	15.2271	Yes	4
4	6-7	Trihydroxycholanoic acid +tau	8.17105	Yes	4
5	6-7	Trihydroxycholanoic acid +tau	14.9358	Yes	4
6	6-7	Trihydroxycholanoic acid +tau	19.6083	Yes	4
7	6-7	Trihydroxycholanoic acid +tau	12.3981	Yes	4
8	6-7	Trihydroxycholanoic acid +tau	8.92244	Yes	4
1	4-5	Tryptophan	17.0558	Yes	1
2	4-5	Tryptophan	11.0981	Yes	1
3	4-5	Tryptophan	12.1262	Yes	1
4	4-5	Tryptophan	6.08262	Yes	1
5	4-5	Tryptophan	16.0728	Yes	1
6	4-5	Tryptophan	6.12229	Yes	1
7	4-5	Tryptophan	12.1731	Yes	1
8	4-5	Tryptophan	9.9524	Yes	1
1	1-2	Uric acid	12.7961	Yes	1
2	1-2	Uric acid	4.6478	Yes	1
3	1-2	Uric acid	9.08087	Yes	1
4	1-2	Uric acid	9.13364	Yes	1
5	1-2	Uric acid	5.61605	Yes	1
6	1-2	Uric acid	2.87244	Yes	1
7	1-2	Uric acid	8.03224	Yes	1
8	1-2	Uric acid	7.38046	Yes	1
1	1-2	Uridine	10.7385	Yes	1
2	1-2	Uridine	10.4853	Yes	1
3	1-2	Uridine	12.1598	Yes	1
4	1-2	Uridine	8.61812	Yes	1
5	1-2	Uridine	10.4337	Yes	1
6	1-2	Uridine	4.91275	Yes	1
7	1-2	Uridine	12.9465	Yes	1
8	1-2	Uridine	9.33733	Yes	1
